# Supplementary material for: Systems Chemical Genetics-Based Drug Discovery: Prioritizing Agents Targeting Multiple/Reliable Disease-Associated Genes as Drug Candidates
Source: Front Genet. 2019 May 29;10:474. doi: 10.3389/fgene.2019.00474 (PMC6549477; doi:10.3389/fgene.2019.00474)
Supplement: Supplementary file 1 [file Table_1.xlsx]

## Sheet: Table S1
Table S1. Clinically active/approval ratio of agents against the number of targeted disease genes
Number of disease genes	Agent number	Clinically active agents' numbera	Clinically active ratio	Clinically approved agents' numbera	Clinically approval ratio
1	1073165	31838	0.0296674	6467	0.0060261
2	249132	10192	0.04091	3727	0.0149599
3-4	153570	8796	0.0572768	3352	0.0218272
5-8	76978	7029	0.0913118	2796	0.0363221
9-16	26294	3822	0.145356	1557	0.059215
17-32	4464	991	0.221998	513	0.114919
32+	254	68	0.267717	29	0.114173
aderived from TTD (http://bidd.nus.edu.sg/group/cjttd/), DrugBank (http://www.drugbank.ca/) and ClinicalTrials (http://clinicaltrials.gov/)

## Sheet: Table S2
Table S2. Basic information for agents targeting genes for Alzheimer's diseases, Schizophrenia, Parkinson's diseases or multiple sclerosis-associateda
Agent	Target informationb	Disease inforamtion	Activity informationc
659032	PLA2G7: not_top	Schizophrenia	No
659032	PLA2G7: not_top	Multiple Sclerosis	No
659032	PLA2G7: not_top	Parkinson Disease	No
681323	IL1B: top; IL6: not_top; TNF: not_top	Schizophrenia	No
681323	IL1B: top; IL6: not_top; TNF: top	Alzheimer Disease	No
681323	IL1B: not_top; IL6: not_top; TNF: not_top	Parkinson Disease	No
681323	IL1B: not_top; IL6: not_top; TNF: not_top	Multiple Sclerosis	No
(-)-3PPP, MARYLAND	DRD2: top	Schizophrenia	No
(-)-3PPP, MARYLAND	DRD2: not_top	Parkinson Disease	No
(-)-PHENSERINE	ACHE: not_top; BCHE: not_top	Alzheimer Disease	Clinical active
(-)-PHENSERINE	BCHE: not_top	Parkinson Disease	No
(S)-AMISULPRIDE	DRD2: top	Schizophrenia	Clinical active
(S)-AMISULPRIDE	DRD2: not_top	Parkinson Disease	No
1069C	TUBB: not_top	Alzheimer Disease	No
111IN-HEGF	EGFR: not_top	Schizophrenia	No
1192U90	DRD2: top; HTR1A: not_top; HTR2A: top	Schizophrenia	Clinical active
1192U90	DRD2: not_top; HTR2A: not_top	Parkinson Disease	No
1192U90	HTR2A: not_top	Alzheimer Disease	No
11C-6-ME-BTA-1	APH1B: not_top; PSEN1: not_top	Alzheimer Disease	Clinical active
11C-6-ME-BTA-1	PSEN1: not_top	Schizophrenia	No
11C-AZD-2184	APH1B: not_top; PSEN1: not_top	Alzheimer Disease	Clinical active
11C-AZD-2184	PSEN1: not_top	Schizophrenia	No
11C-GSK-215083	HTR6: not_top	Alzheimer Disease	Clinical active
11C-GSK-215083	HTR6: not_top	Schizophrenia	No
11C-GSK-215083	HTR6: not_top	Parkinson Disease	No
11C-PBR-28	TSPO: not_top	Schizophrenia	No
17-DMAG	HSP90AA1: not_top	Schizophrenia	No
17-DMAG	HSP90AA1: not_top	Parkinson Disease	No
18F-FEDAA-1106	TSPO: not_top	Schizophrenia	No
18F-LMI-1195	SLC6A2: not_top	Schizophrenia	No
1D09C3	HLA-DRB5: top	Parkinson Disease	No
2-METHOXYESTRADIOL	COMT: top	Schizophrenia	No
2-METHOXYESTRADIOL	COMT: not_top; CYP19A1: not_top; CYP1A1: not_top; HIF1A: not_top; TUBB: not_top	Alzheimer Disease	No
2-METHOXYESTRADIOL	COMT: not_top; CYP19A1: not_top; CYP1A1: not_top; CYP1B1: not_top	Parkinson Disease	No
2-METHOXYESTRADIOL	COMT: not_top	Multiple Sclerosis	No
2-NAP	CCKAR: top	Schizophrenia	No
2-NAP	CCKAR: not_top	Parkinson Disease	No
3,4-METHYLENEDIOXYMETHAMPHETAMINE	HTR2A: top; HTR2C: not_top; SLC18A2: not_top; SLC6A2: not_top; SLC6A3: not_top; SLC6A4: not_top	Schizophrenia	No
3,4-METHYLENEDIOXYMETHAMPHETAMINE	HTR2A: not_top; HTR2C: not_top; SLC6A3: not_top; SLC6A4: not_top	Alzheimer Disease	No
3,4-METHYLENEDIOXYMETHAMPHETAMINE	HTR2A: not_top; SLC18A2: not_top; SLC6A3: not_top; SLC6A4: not_top	Parkinson Disease	No
4-AMINOPYRIDINE	HK2: not_top	Alzheimer Disease	No
4-FLUOROSELEGILINE	MAOB: not_top	Alzheimer Disease	Clinical active
4-FLUOROSELEGILINE	MAOB: top	Parkinson Disease	No
4-FLUOROSELEGILINE	MAOB: not_top	Schizophrenia	No
4SC-202	HDAC3: not_top	Schizophrenia	No
4SC-202	VEGFA: not_top	Parkinson Disease	No
4SC-205	KIF11: not_top	Parkinson Disease	No
4SC-205	KIF11: not_top	Alzheimer Disease	No
5-HT4/D2 ANTAGONISTS	HTR4: not_top	Schizophrenia	Clinical active
6-(4-CHLOROPHENYL)-7-(2,4-DICHLOROPHENYL)-N-(HYDROXYMETHYL)-1,2,2-TRIMETHYL-1,2,3,4-TETRAHYDRO-1,8-NAPHTHYRIDINE-4-CARBOXAMIDE (ENANTIOMERIC MIX)	CNR1: not_top; KCNH2: not_top	Schizophrenia	No
6-(4-CHLOROPHENYL)-7-(2,4-DICHLOROPHENYL)-N-(HYDROXYMETHYL)-1,2,2-TRIMETHYL-1,2,3,4-TETRAHYDRO-1,8-NAPHTHYRIDINE-4-CARBOXAMIDE (ENANTIOMERIC MIX)	CNR1: not_top; KCNH2: not_top	Multiple Sclerosis	No
6-(4-CHLOROPHENYL)-7-(2,4-DICHLOROPHENYL)-N-(HYDROXYMETHYL)-1,2,2-TRIMETHYL-1,2,3,4-TETRAHYDRO-1,8-NAPHTHYRIDINE-4-CARBOXAMIDE (ENANTIOMERIC MIX)	CNR1: not_top	Parkinson Disease	No
77-LH-28-1	CHRM1: not_top	Alzheimer Disease	Clinical active
77-LH-28-1	CHRM1: not_top	Schizophrenia	No
8-OH-DPAT	HTR2A: not_top	Parkinson Disease	Clinical active
8-OH-DPAT	HTR1A: not_top; HTR1B: not_top; HTR1D: not_top; HTR2A: top; HTR2C: not_top; HTR5A: not_top; HTR7: not_top	Schizophrenia	No
8-OH-DPAT	HTR2A: not_top; HTR2C: not_top	Alzheimer Disease	No
9,10-DEEPITHIO-9,10-DIDEHYDROACANTHIFOLICIN	PPP1CC: not_top	Alzheimer Disease	No
99MTC-RBITISTATIN	ITGB3: not_top	Multiple Sclerosis	No
99MTC-RBITISTATIN	ITGB3: not_top	Parkinson Disease	No
A-007	ESR1: not_top; ESR2: not_top	Schizophrenia	No
A-007	ESR1: not_top; ESR2: not_top	Alzheimer Disease	No
A-007	ESR1: not_top; ESR2: not_top	Parkinson Disease	No
A-007	ESR1: not_top	Multiple Sclerosis	No
A-204176	ADRA1A: not_top	Schizophrenia	No
A-204176	ADRA1A: not_top	Alzheimer Disease	No
A-317920	HRH1: not_top	Schizophrenia	No
A-437203	DRD2: top; DRD3: not_top	Schizophrenia	Clinical active
A-437203	DRD2: not_top; DRD3: not_top	Parkinson Disease	No
A-437203	DRD3: not_top	Alzheimer Disease	No
A-68930	DRD1: not_top	Schizophrenia	No
A-68930	DRD1: not_top	Parkinson Disease	No
A-69024	DRD1: not_top	Schizophrenia	Clinical active
A-69024	DRD1: not_top	Parkinson Disease	No
A-70276	CCKAR: top	Schizophrenia	No
A-70276	CCKAR: not_top	Parkinson Disease	No
A-74273	REN: not_top	Alzheimer Disease	No
A-74283	HTR1A: not_top	Schizophrenia	No
A-78773	ALOX5: not_top	Multiple Sclerosis	No
A-78773	ALOX5: not_top	Alzheimer Disease	No
A-79175	ALOX5: not_top	Multiple Sclerosis	No
A-79175	ALOX5: not_top	Alzheimer Disease	No
A-93178	ALOX5AP: not_top	Alzheimer Disease	No
AA-861	ALOX5: not_top	Multiple Sclerosis	No
AA-861	ALOX5: not_top	Alzheimer Disease	No
AAB-002	APH1B: not_top; PSEN1: not_top	Alzheimer Disease	Clinical active
AAB-002	PSEN1: not_top	Schizophrenia	No
AAB-003/PF-05236812	APH1B: not_top; PSEN1: not_top	Alzheimer Disease	Clinical active
AAB-003/PF-05236812	PSEN1: not_top	Schizophrenia	No
ABACAVIR	TNF: top	Alzheimer Disease	No
ABACAVIR	HCP5: not_top; LST1: not_top; LTB: not_top; TNF: not_top	Schizophrenia	No
ABACAVIR	HLA-B: not_top; TNF: not_top	Parkinson Disease	No
ABACAVIR	LST1: not_top; TNF: not_top	Multiple Sclerosis	No
ABAPERIDONE	DRD2: top; HTR2A: top	Schizophrenia	Clinical active
ABAPERIDONE	DRD2: not_top; HTR2A: not_top	Parkinson Disease	No
ABAPERIDONE	HTR2A: not_top	Alzheimer Disease	No
ABARELIX	GNRH1: not_top	Schizophrenia	No
ABATACEPT	CD80: not_top; CD86: not_top	Multiple Sclerosis	No
ABCIXIMAB	C1S: not_top; FCGR2A: not_top; FCGR3A: not_top; FCGR3B: not_top; ITGB3: not_top	Multiple Sclerosis	No
ABCIXIMAB	C1R: not_top	Alzheimer Disease	No
ABCIXIMAB	FGA: not_top	Schizophrenia	No
ABCIXIMAB	ITGB3: not_top	Parkinson Disease	No
ABILIFY MAINTENA	HTR2A: top	Schizophrenia	No
ABILIFY MAINTENA	HTR2A: not_top	Alzheimer Disease	No
ABILIFY MAINTENA	HTR2A: not_top	Parkinson Disease	No
ABIRATERONE	CYP17A1: not_top	Alzheimer Disease	No
ABIRATERONE ACETATE	CYP17A1: not_top	Alzheimer Disease	No
ABP 501	TNF: top	Alzheimer Disease	No
ABP 501	TNF: not_top	Schizophrenia	No
ABP 501	TNF: not_top	Multiple Sclerosis	No
ABP 501	TNF: not_top	Parkinson Disease	No
ABT-089	CHRNA4: not_top; CHRNB2: top	Alzheimer Disease	Clinical active
ABT-089	CHRNA4: not_top; CHRNB2: not_top	Schizophrenia	Clinical active
ABT-089	CHRNA4: not_top	Parkinson Disease	No
ABT-107	CHRNA7: not_top	Schizophrenia	No
ABT-107	CHRNA7: not_top	Alzheimer Disease	No
ABT-107	CHRNA7: not_top	Parkinson Disease	No
ABT-110	NGFR: not_top	Schizophrenia	No
ABT-110	NGFR: not_top	Alzheimer Disease	No
ABT-122	TNF: top	Alzheimer Disease	No
ABT-122	TNF: not_top	Schizophrenia	No
ABT-122	TNF: not_top	Multiple Sclerosis	No
ABT-122	TNF: not_top	Parkinson Disease	No
ABT-199/GDC-0199	BCL2: not_top	Multiple Sclerosis	No
ABT-199/GDC-0199	BCL2: not_top	Parkinson Disease	No
ABT-199/GDC-0199	BCL2: not_top	Alzheimer Disease	No
ABT-199/GDC-0199/RG7601	BCL2: not_top	Multiple Sclerosis	No
ABT-199/GDC-0199/RG7601	BCL2: not_top	Alzheimer Disease	No
ABT-199/GDC-0199/RG7601	BCL2: not_top	Parkinson Disease	No
ABT-263	BAD: not_top; BCL2: not_top	Parkinson Disease	No
ABT-263	BCL2: not_top	Alzheimer Disease	No
ABT-263	BCL2: not_top	Multiple Sclerosis	No
ABT-299	PTAFR: not_top	Multiple Sclerosis	No
ABT-308	IL13: not_top	Multiple Sclerosis	No
ABT-354	HTR6: not_top	Alzheimer Disease	Clinical active
ABT-354	HTR6: not_top	Schizophrenia	No
ABT-354	HTR6: not_top	Parkinson Disease	No
ABT-384	HSD11B1: not_top	Alzheimer Disease	Clinical active
ABT-414	EGFR: not_top	Schizophrenia	No
ABT-418	CHRNA4: not_top; CHRNB2: top	Alzheimer Disease	Clinical active
ABT-418	CHRNA4: not_top; CHRNB2: not_top	Schizophrenia	No
ABT-418	CHRNA4: not_top	Parkinson Disease	No
ABT-510	FGF2: not_top; VEGFA: not_top	Parkinson Disease	No
ABT-510	CD36: not_top	Alzheimer Disease	No
ABT-510	FGF2: not_top	Schizophrenia	No
ABT-700	MET: not_top	Schizophrenia	No
ABT-724	DRD4: top	Schizophrenia	No
ABT-724	DRD4: not_top	Parkinson Disease	No
ABT-724	DRD4: not_top	Alzheimer Disease	No
ABT-751	TUBB: not_top	Alzheimer Disease	No
ABT-761	ALOX5: not_top	Alzheimer Disease	No
ABT-761	ALOX5: not_top	Multiple Sclerosis	No
ABT-767	PARP1: not_top	Alzheimer Disease	No
ABT-767	PARP1: not_top	Parkinson Disease	No
ABT-806	EGFR: not_top	Schizophrenia	No
ABT-869	CSF1: not_top	Alzheimer Disease	No
ABT-874	IL12A: top	Multiple Sclerosis	No
ABT-874	IL12A: not_top	Schizophrenia	No
ABT-888	PARP1: not_top	Alzheimer Disease	No
ABT-888	PARP1: not_top	Parkinson Disease	No
ABT-981	IL1B: top	Alzheimer Disease	No
ABT-981	IL1B: top	Schizophrenia	No
ABT-981	IL1B: not_top	Multiple Sclerosis	No
ABT-981	IL1B: not_top	Parkinson Disease	No
AC-170	HRH1: not_top	Schizophrenia	No
AC-260584	CHRM1: not_top	Schizophrenia	Clinical active
AC-260584	CHRM1: not_top	Alzheimer Disease	No
AC480	EGFR: not_top; ERBB2: not_top; ERBB3: not_top; ERBB4: not_top	Schizophrenia	No
AC480	ERBB3: not_top	Multiple Sclerosis	No
ACAMPROSATE	GABRA1: not_top; GABRA2: not_top; GABRA5: not_top; GABRA6: not_top; GABRB2: top; GABRE: not_top; GABRG2: not_top; GABRP: not_top; GRIN1: not_top; GRIN2A: not_top; GRIN2B: top; GRIN2C: not_top; GRIN2D: not_top; GRIN3A: not_top; GRM2: not_top; GRM3: not_top; GRM5: not_top	Schizophrenia	Clinical active
ACAMPROSATE	GRIN1: not_top; GRIN2B: not_top	Parkinson Disease	Clinical active
ACAMPROSATE	GRIN2B: not_top; GRIN3A: not_top; GRIN3B: not_top	Alzheimer Disease	No
ACAMPROSATE	GABRA3: not_top	Multiple Sclerosis	No
ACCLAIM	NOS2: not_top; NOS3: not_top	Multiple Sclerosis	No
ACCLAIM	NOS3: not_top	Schizophrenia	No
ACCLAIM	NOS3: not_top	Parkinson Disease	No
ACCLAIM	NOS3: not_top	Alzheimer Disease	No
ACEBUTOLOL	ADRB1: not_top; ADRB2: not_top	Alzheimer Disease	No
ACEBUTOLOL	ADRB2: not_top	Multiple Sclerosis	No
ACECLOFENAC	PTGS1: not_top; PTGS2: not_top	Schizophrenia	No
ACECLOFENAC	PTGS2: not_top	Parkinson Disease	No
ACECLOFENAC	PTGS2: not_top	Alzheimer Disease	No
ACECLOFENAC	PTGS2: not_top	Multiple Sclerosis	No
ACEPROMAZINE	ADRA1A: not_top; DRD1: not_top; DRD2: top; HTR1A: not_top; HTR2A: top	Schizophrenia	No
ACEPROMAZINE	DRD1: not_top; DRD2: not_top; HTR2A: not_top	Parkinson Disease	No
ACEPROMAZINE	ADRA1A: not_top; HTR2A: not_top	Alzheimer Disease	No
ACEPROMETAZINE	HRH1: not_top	Schizophrenia	No
ACETAMINOPHEN	CYP2D6: not_top; FAAH: not_top; GSTP1: not_top; PTGS1: not_top; PTGS2: not_top	Schizophrenia	No
ACETAMINOPHEN	CYP2D6: not_top; GSTP1: not_top; PTGS2: not_top	Multiple Sclerosis	No
ACETAMINOPHEN	CYP2D6: not_top; GSTP1: not_top; PTGS2: not_top	Alzheimer Disease	No
ACETAMINOPHEN	CYP2D6: not_top; GSTP1: not_top; PTGS2: not_top	Parkinson Disease	No
ACETAZOLAMIDE	AQP1: not_top	Multiple Sclerosis	No
ACETOHYDROXAMIC ACID	MMP12: not_top	Multiple Sclerosis	No
ACETOPHENAZINE	AR: not_top; DRD1: not_top; DRD2: top	Schizophrenia	Approved
ACETOPHENAZINE	AR: not_top	Alzheimer Disease	Clinical active
ACETOPHENAZINE	DRD1: not_top; DRD2: not_top	Parkinson Disease	No
ACETYLCHOLINE	ACHE: not_top; CHRM1: not_top; CHRNA7: not_top	Alzheimer Disease	No
ACETYLCHOLINE	CHRM1: not_top; CHRM5: not_top; CHRNA7: not_top	Schizophrenia	No
ACETYLCHOLINE	CHRNA7: not_top	Parkinson Disease	No
ACETYLCYSTEINE	GRIN1: not_top; GRIN2A: not_top; GRIN2B: top; GRIN2D: not_top; GRIN3A: not_top; GSS: not_top	Schizophrenia	Approved
ACETYLCYSTEINE	GRIN1: not_top; GRIN2B: not_top	Parkinson Disease	Approved
ACETYLCYSTEINE	GRIN2B: not_top; GRIN3A: not_top	Alzheimer Disease	Approved
ACETYLCYSTEINE	CHUK: top	Multiple Sclerosis	No
ACETYLSALICYLIC ACID	HSPA5: not_top; NFKB1: not_top; PRKAA2: not_top; PTGS2: not_top	Parkinson Disease	No
ACETYLSALICYLIC ACID	NFKB1: not_top; NFKB2: not_top; NFKBIA: not_top; PTGS2: not_top; TP53: not_top	Multiple Sclerosis	No
ACETYLSALICYLIC ACID	HSPA5: not_top; NFKBIA: not_top; PRKAA1: not_top; PRKAB2: not_top; PTGS2: not_top; TP53: not_top	Alzheimer Disease	No
ACETYLSALICYLIC ACID	HSPA5: not_top; PTGS1: not_top; PTGS2: not_top; TP53: not_top	Schizophrenia	No
ACI-24	APH1B: not_top; PSEN1: not_top	Alzheimer Disease	Clinical active
ACI-24	PSEN1: not_top	Schizophrenia	No
ACITRETIN	STAT3: top	Multiple Sclerosis	No
ACITRETIN	RXRA: not_top; RXRB: not_top; RXRG: not_top	Alzheimer Disease	No
ACITRETIN	RXRB: not_top	Schizophrenia	No
ACLIDINIUM	CHRM1: not_top; CHRM5: not_top	Schizophrenia	No
ACLIDINIUM	CHRM1: not_top	Alzheimer Disease	No
ACP-104	CHRM1: not_top; DRD2: top; DRD3: not_top; HTR2A: top	Schizophrenia	Clinical active
ACP-104	CHRM1: not_top; DRD3: not_top; HTR2A: not_top	Alzheimer Disease	No
ACP-104	DRD2: not_top; DRD3: not_top; HTR2A: not_top	Parkinson Disease	No
ACRIVASTINE	HRH1: not_top	Schizophrenia	No
ACTH	MC1R: not_top	Multiple Sclerosis	No
ACTH	MC1R: not_top	Parkinson Disease	No
ACTH	MC5R: not_top	Schizophrenia	No
ACTIVATED RECOMBINANT FVII-ALBUMIN FUSION PROTEIN	ALB: not_top	Alzheimer Disease	No
ACY-1215	HDAC6: not_top	Parkinson Disease	No
AD 337	SLC6A2: not_top; SLC6A4: not_top	Schizophrenia	No
AD 337	SLC6A4: not_top	Alzheimer Disease	No
AD 337	SLC6A4: not_top	Parkinson Disease	No
AD-03	APH1B: not_top; PSEN1: not_top	Alzheimer Disease	Clinical active
AD-03	PSEN1: not_top	Schizophrenia	No
AD-5075	PPARG: not_top	Schizophrenia	No
AD-5075	PPARG: not_top	Alzheimer Disease	No
AD-5075	PPARG: not_top	Multiple Sclerosis	No
AD-519	CD4: not_top	Schizophrenia	No
AD-519	CD4: not_top	Multiple Sclerosis	No
ADALIMUMAB	C1R: not_top; LTA: not_top; TNF: top	Alzheimer Disease	No
ADALIMUMAB	C1S: not_top; FCGR2A: not_top; FCGR3A: not_top; FCGR3B: not_top; LTA: not_top; PTPRC: not_top; TNF: not_top	Multiple Sclerosis	No
ADALIMUMAB	LTA: not_top; TNF: not_top	Schizophrenia	No
ADALIMUMAB	TNF: not_top	Parkinson Disease	No
ADAPALENE	RXRA: not_top; RXRB: not_top; RXRG: not_top	Alzheimer Disease	No
ADAPALENE	RXRB: not_top	Schizophrenia	No
ADATANSERIN	HTR1A: not_top; HTR2A: top	Schizophrenia	No
ADATANSERIN	HTR2A: not_top	Alzheimer Disease	No
ADATANSERIN	HTR2A: not_top	Parkinson Disease	No
ADEMETIONINE	CBS: not_top; COMT: top; MAT1A: not_top	Schizophrenia	No
ADEMETIONINE	CBS: not_top; COMT: not_top	Alzheimer Disease	No
ADEMETIONINE	COMT: not_top	Multiple Sclerosis	No
ADEMETIONINE	COMT: not_top	Parkinson Disease	No
ADENOSINE	ADORA2A: not_top; ADORA2B: not_top	Alzheimer Disease	No
ADENOSINE	ADORA2A: not_top; PI4K2B: not_top	Schizophrenia	No
ADENOSINE	ADORA2A: not_top	Parkinson Disease	No
ADH-1	CDH2: not_top	Parkinson Disease	No
ADINAZOLAM	GABRA1: not_top; GABRA2: not_top; GABRA5: not_top; GABRB2: top; GABRE: not_top; GABRG2: not_top; GABRP: not_top; TSPO: not_top	Schizophrenia	No
ADINAZOLAM	GABRA3: not_top	Multiple Sclerosis	No
ADIPIPLON	GABRA1: not_top; GABRA2: not_top; GABRA5: not_top; GABRA6: not_top; GABRG2: not_top	Schizophrenia	No
ADIPIPLON	GABRA3: not_top	Multiple Sclerosis	No
ADO-TRASTUZUMAB EMTANSINE	ERBB2: not_top	Schizophrenia	No
AD-P53	TP53: not_top	Schizophrenia	No
AD-P53	TP53: not_top	Multiple Sclerosis	No
AD-P53	TP53: not_top	Alzheimer Disease	No
AD-RTS-IL-12	IL12A: top; IL12B: not_top	Multiple Sclerosis	No
AD-RTS-IL-12	IL12A: not_top; IL12B: not_top	Schizophrenia	No
ADV-1002401	GCK: not_top	Alzheimer Disease	No
ADX10059	GRM5: not_top	Schizophrenia	No
ADX-10061	DRD1: not_top	Schizophrenia	Clinical active
ADX-10061	DRD1: not_top	Parkinson Disease	No
ADX415	ADRA2A: not_top	Alzheimer Disease	No
ADX-48621	GRM5: not_top	Schizophrenia	No
AE-941	MMP12: not_top; MMP2: not_top; MMP9: not_top	Multiple Sclerosis	No
AE-941	MMP9: not_top	Schizophrenia	No
AE-941	VEGFA: not_top	Parkinson Disease	No
AEE788	EGFR: not_top; ERBB2: not_top; ERBB4: not_top	Schizophrenia	No
AEE-788	FGFR2: not_top; FGFR3: not_top	Schizophrenia	No
AER001	IL4R: not_top	Schizophrenia	No
AER001	IL4R: not_top	Multiple Sclerosis	No
AEROVANT	IL4R: not_top	Schizophrenia	No
AEROVANT	IL4R: not_top	Multiple Sclerosis	No
AEW-541	IGF1R: not_top	Schizophrenia	No
AFAMELANOTIDE	MC1R: not_top	Multiple Sclerosis	No
AFAMELANOTIDE	MC1R: not_top	Parkinson Disease	No
AFAMELANOTIDE	MC5R: not_top	Schizophrenia	No
AFATINIB	EGFR: not_top; ERBB2: not_top; ERBB4: not_top	Schizophrenia	No
AFELIMOMAB	TNF: top	Alzheimer Disease	No
AFELIMOMAB	TNF: not_top	Schizophrenia	No
AFELIMOMAB	TNF: not_top	Parkinson Disease	No
AFELIMOMAB	TNF: not_top	Multiple Sclerosis	No
AFFITOPE AD-01	APH1B: not_top; PSEN1: not_top	Alzheimer Disease	Clinical active
AFFITOPE AD-01	PSEN1: not_top	Schizophrenia	No
AFFITOPE AD-02	APH1B: not_top; PSEN1: not_top	Alzheimer Disease	Clinical active
AFFITOPE AD-02	PSEN1: not_top	Schizophrenia	No
AFIMOXIFENE	ESR1: not_top; ESR2: not_top	Schizophrenia	No
AFIMOXIFENE	ESR1: not_top; ESR2: not_top	Parkinson Disease	No
AFIMOXIFENE	ESR1: not_top; ESR2: not_top	Alzheimer Disease	No
AFIMOXIFENE	ESR1: not_top	Multiple Sclerosis	No
AFLIBERCEPT	VEGFA: not_top	Parkinson Disease	No
AFM13	TNFRSF8: not_top	Alzheimer Disease	No
AFQ056	GRM5: not_top	Schizophrenia	No
AFTVAC	CSF2RA: not_top; IL2RB: not_top	Schizophrenia	No
AFTVAC	IL2RB: not_top	Multiple Sclerosis	No
AFURESERTIB	AKT1: top	Schizophrenia	No
AFURESERTIB	AKT1: not_top	Parkinson Disease	No
AG-041R	CCKBR: not_top	Schizophrenia	No
AG-041R	CCKBR: not_top	Parkinson Disease	No
AG140699	PARP1: not_top	Alzheimer Disease	No
AG140699	PARP1: not_top	Parkinson Disease	No
AG-14699	PARP1: not_top	Alzheimer Disease	No
AG-14699	PARP1: not_top	Parkinson Disease	No
AGATOLIMOD	TLR9: not_top	Multiple Sclerosis	No
AGI-1067	VCAM1: not_top	Multiple Sclerosis	No
AGMATINE	GRIN1: not_top	Schizophrenia	Clinical active
AGMATINE	GRIN1: not_top	Parkinson Disease	No
AGN-214868	ADRA1A: not_top; ADRA2A: not_top	Alzheimer Disease	No
AGN-214868	ADRA1A: not_top	Schizophrenia	No
AGOMELATINE	HTR2A: top; HTR2C: not_top	Schizophrenia	Clinical active
AGOMELATINE	HTR2A: not_top; HTR2C: not_top	Alzheimer Disease	No
AGOMELATINE	HTR2A: not_top	Parkinson Disease	No
AGTC-0106	SERPINA1: not_top	Multiple Sclerosis	No
AIMPILA	HSPA1A: not_top	Schizophrenia	No
AIMPILA	HSPA1A: not_top	Multiple Sclerosis	No
AIMPILA	HSPA1A: not_top	Alzheimer Disease	No
AIMPILA	HSPA1A: not_top	Parkinson Disease	No
AKB-6548	EGLN1: not_top	Schizophrenia	No
AKP-020	INSR: not_top	Alzheimer Disease	No
AKP-320	PPARG: not_top	Schizophrenia	No
AKP-320	PPARG: not_top	Alzheimer Disease	No
AKP-320	PPARG: not_top	Multiple Sclerosis	No
ALBENDAZOLE	CYP1A2: not_top; TUBA1A: not_top	Schizophrenia	No
ALBENDAZOLE	CYP1A2: not_top	Parkinson Disease	No
ALBENDAZOLE	TUBB: not_top	Alzheimer Disease	No
ALBIGLUTIDE	GLP1R: not_top	Alzheimer Disease	No
ALBUTEROL SULFATE	ADRB2: not_top	Multiple Sclerosis	No
ALBUTEROL SULFATE	ADRB2: not_top	Alzheimer Disease	No
ALCAFTADINE	HRH1: not_top	Schizophrenia	No
ALCLOFENAC	PTGS2: not_top	Schizophrenia	No
ALCLOFENAC	PTGS2: not_top	Parkinson Disease	No
ALCLOFENAC	PTGS2: not_top	Multiple Sclerosis	No
ALCLOFENAC	PTGS2: not_top	Alzheimer Disease	No
ALCLOMETASONE	NR3C1: not_top	Schizophrenia	No
ALCLOMETASONE	NR3C1: not_top	Multiple Sclerosis	No
ALD-403	CALCA: not_top	Schizophrenia	No
ALD-403	CALCA: not_top	Parkinson Disease	No
ALDESLEUKIN	IL2RA: top; IL2RB: not_top	Multiple Sclerosis	Clinical active
ALDESLEUKIN	IL2RB: not_top	Schizophrenia	No
ALDOSTERONE	ABCB1: not_top; NR3C1: not_top; NR3C2: not_top	Schizophrenia	No
ALDOSTERONE	ABCB1: not_top; NR3C1: not_top	Multiple Sclerosis	No
ALDOSTERONE	ABCB1: not_top	Parkinson Disease	No
ALDOSTERONE	ABCB1: not_top	Alzheimer Disease	No
ALECTINIB	ALK: not_top; MET: not_top	Schizophrenia	No
ALECTINIB	ALK: not_top	Multiple Sclerosis	No
ALEFACEPT	FCGR2A: not_top; FCGR3A: not_top; FCGR3B: not_top	Multiple Sclerosis	No
ALEFACEPT	C1R: not_top	Alzheimer Disease	No
ALEGLITAZAR	PPARA: not_top; PPARG: not_top	Schizophrenia	No
ALEGLITAZAR	PPARA: not_top; PPARG: not_top	Multiple Sclerosis	No
ALEGLITAZAR	PPARA: not_top; PPARG: not_top	Alzheimer Disease	No
ALEMTUZUMAB	CD52: not_top; FCGR2A: not_top; FCGR3A: not_top; FCGR3B: not_top	Multiple Sclerosis	Approved
ALEMTUZUMAB	C1R: not_top	Alzheimer Disease	No
ALENDRONATE	ESR2: not_top; FDPS: not_top; VDR: not_top	Alzheimer Disease	No
ALENDRONATE	ESR2: not_top; VDR: not_top	Schizophrenia	No
ALENDRONATE	ESR2: not_top; VDR: not_top	Parkinson Disease	No
ALENDRONATE	VDR: not_top	Multiple Sclerosis	No
ALENDRONIC ACID	FDPS: not_top	Alzheimer Disease	No
ALFACALCIDOL	CYP27B1: top; VDR: not_top	Multiple Sclerosis	No
ALFACALCIDOL	RXRA: not_top; VDR: not_top	Alzheimer Disease	No
ALFACALCIDOL	VDR: not_top	Schizophrenia	No
ALFACALCIDOL	VDR: not_top	Parkinson Disease	No
ALFIMEPRASE	FGA: not_top	Schizophrenia	No
ALFUZOSIN	KCNH2: not_top	Multiple Sclerosis	Clinical active
ALFUZOSIN	ADRA1A: not_top; KCNH2: not_top	Schizophrenia	No
ALFUZOSIN	ADRA1A: not_top	Alzheimer Disease	No
ALGLUCOSIDASE ALFA	M6PR: not_top	Alzheimer Disease	No
ALICAFORSEN	ICAM1: not_top	Schizophrenia	No
ALICAFORSEN	ICAM1: not_top	Alzheimer Disease	No
ALICAFORSEN	ICAM1: not_top	Parkinson Disease	No
ALICAFORSEN	ICAM1: not_top	Multiple Sclerosis	No
ALIMEMAZINE	HRH1: not_top	Schizophrenia	No
ALIROCUMAB	PCSK9: not_top	Alzheimer Disease	No
ALIROCUMAB	PCSK9: not_top	Parkinson Disease	No
ALISKIREN	REN: not_top	Alzheimer Disease	No
ALITRETINOIN	CYP26C1: not_top; IGFBP3: not_top; RXRB: not_top	Schizophrenia	No
ALITRETINOIN	RXRA: not_top; RXRB: not_top; RXRG: not_top	Alzheimer Disease	No
ALKS 27	CHRM1: not_top; CHRM5: not_top	Schizophrenia	No
ALKS 27	CHRM1: not_top	Alzheimer Disease	No
ALLERB	PLA2G1B: not_top	Schizophrenia	No
ALLERB	PLA2G1B: not_top	Alzheimer Disease	No
ALLOPURINOL	MICB: not_top; NFKBIL1: not_top	Schizophrenia	Clinical active
ALLOPURINOL	MICB: not_top; NFKBIL1: not_top; PSORS1C1: not_top	Multiple Sclerosis	No
ALLOPURINOL	MICB: not_top	Alzheimer Disease	No
ALLYLESTRENOL	ESR1: not_top	Schizophrenia	No
ALLYLESTRENOL	ESR1: not_top	Parkinson Disease	No
ALLYLESTRENOL	ESR1: not_top	Alzheimer Disease	No
ALLYLESTRENOL	ESR1: not_top	Multiple Sclerosis	No
ALMOGRAN	HTR1D: not_top	Schizophrenia	No
ALMOTRIPTAN	HTR1B: not_top; HTR1D: not_top	Schizophrenia	No
ALNIDITAN	HTR1B: not_top; HTR1D: not_top	Schizophrenia	No
ALN-PCS	PCSK9: not_top	Parkinson Disease	No
ALN-PCS	PCSK9: not_top	Alzheimer Disease	No
ALN-PCS01	PCSK9: not_top	Alzheimer Disease	No
ALN-PCS01	PCSK9: not_top	Parkinson Disease	No
ALN-TTR01	TTR: not_top	Schizophrenia	No
ALN-TTR01	TTR: not_top	Alzheimer Disease	No
ALN-VSP	KIF11: not_top	Parkinson Disease	No
ALN-VSP	KIF11: not_top	Alzheimer Disease	No
ALOSETRON	HTR3A: not_top	Schizophrenia	No
ALOXISTATIN	CTSG: not_top	Alzheimer Disease	No
ALPHA 1 ANTITRYPSIN	SERPINA1: not_top	Multiple Sclerosis	No
ALPHA1-PROTEINASE INHIBITOR	SERPINA1: not_top	Multiple Sclerosis	No
ALPHAGEN	SERPINA1: not_top	Multiple Sclerosis	No
ALPRAZOLAM	CYP3A4: not_top; CYP3A5: not_top; GABRA1: not_top; GABRA2: not_top; GABRA5: not_top; GABRA6: not_top; GABRB2: top; GABRE: not_top; GABRG2: not_top; GABRP: not_top; TSPO: not_top	Schizophrenia	No
ALPRAZOLAM	GABRA3: not_top	Multiple Sclerosis	No
ALPRENOLOL	ADRB1: not_top; ADRB2: not_top; ADRB3: not_top	Alzheimer Disease	No
ALPRENOLOL	ADRB2: not_top	Multiple Sclerosis	No
ALPRENOLOL	HTR1A: not_top	Schizophrenia	No
ALSEROXYLON	SLC18A2: not_top	Schizophrenia	Clinical active
ALSEROXYLON	SLC18A2: not_top	Parkinson Disease	No
ALT-801	TP53: not_top	Schizophrenia	No
ALT-801	TP53: not_top	Alzheimer Disease	No
ALT-801	TP53: not_top	Multiple Sclerosis	No
ALTEPLASE	PLG: not_top; SERPINE1: not_top	Alzheimer Disease	No
ALTEPLASE	FGA: not_top	Schizophrenia	No
ALTEPLASE	SERPINE1: not_top	Multiple Sclerosis	No
ALTROPANE	SLC6A3: not_top	Parkinson Disease	Clinical active
ALTROPANE	SLC6A3: not_top	Schizophrenia	No
ALTROPANE	SLC6A3: not_top	Alzheimer Disease	No
ALVERINE	HTR1A: not_top	Schizophrenia	No
ALVESPIMYCIN	HSP90AA1: not_top	Schizophrenia	No
ALVESPIMYCIN	HSP90AA1: not_top	Parkinson Disease	No
ALVESPIMYCIN HYDROCHLORIDE	HSP90AA1: not_top	Schizophrenia	No
ALVESPIMYCIN HYDROCHLORIDE	HSP90AA1: not_top	Parkinson Disease	No
ALVOCIDIB	CDK5: not_top; EGFR: not_top	Schizophrenia	No
ALVOCIDIB	CDK5: not_top	Alzheimer Disease	No
ALX-0061	IL6ST: not_top	Multiple Sclerosis	Clinical active
ALX-0646	HTR1D: not_top	Schizophrenia	No
ALX-0651	CXCR4: top	Multiple Sclerosis	No
ALX-5407	SLC6A9: not_top	Schizophrenia	Clinical active
ALX-5407	SLC6A9: not_top	Parkinson Disease	No
ALZ-801	APH1B: not_top; PSEN1: not_top	Alzheimer Disease	Clinical active
ALZ-801	PSEN1: not_top	Schizophrenia	No
AM-001	FGFR1: not_top	Schizophrenia	No
AM103	ALOX5AP: not_top	Alzheimer Disease	No
AM803	ALOX5AP: not_top	Alzheimer Disease	No
AMANTADINE	DRD2: not_top	Parkinson Disease	Approved
AMANTADINE	GRIN3A: not_top	Alzheimer Disease	Approved
AMANTADINE	DRD2: top; GRIN3A: not_top	Schizophrenia	No
AMBENONIUM	ACHE: not_top	Alzheimer Disease	No
AMCINONIDE	NR3C1: not_top	Schizophrenia	No
AMCINONIDE	NR3C1: not_top	Multiple Sclerosis	No
AMD-070	CCR5: not_top; CXCR4: top	Multiple Sclerosis	No
AMD-070	CCR5: not_top	Schizophrenia	No
AMD-070	CCR5: not_top	Parkinson Disease	No
AMD-070	CCR5: not_top	Alzheimer Disease	No
AMD-3100	CXCR4: top	Multiple Sclerosis	No
AME-527	TNF: top	Alzheimer Disease	No
AME-527	TNF: not_top	Schizophrenia	No
AME-527	TNF: not_top	Parkinson Disease	No
AME-527	TNF: not_top	Multiple Sclerosis	No
AMEDIPLASE	PLAU: not_top; PLG: not_top	Alzheimer Disease	No
AMESERGIDE	HTR2A: top	Schizophrenia	No
AMESERGIDE	HTR2A: not_top	Parkinson Disease	No
AMESERGIDE	HTR2A: not_top	Alzheimer Disease	No
AMG 151	GCK: not_top	Alzheimer Disease	No
AMG 208	MET: not_top	Schizophrenia	No
AMG 317	IL4R: not_top	Schizophrenia	No
AMG 317	IL4R: not_top	Multiple Sclerosis	No
AMG 337	MET: not_top	Schizophrenia	No
AMG 479	IGF1R: not_top	Schizophrenia	No
AMG 595	EGFR: not_top	Schizophrenia	No
AMG 747	SLC6A9: not_top	Schizophrenia	Clinical active
AMG 747	SLC6A9: not_top	Parkinson Disease	No
AMG 811	IFNG: not_top	Alzheimer Disease	No
AMG 811	IFNG: not_top	Multiple Sclerosis	No
AMG 811	IFNG: not_top	Parkinson Disease	No
AMG-221	HSD11B1: not_top	Alzheimer Disease	No
AMIBEGRON	ADRB3: not_top	Alzheimer Disease	No
AMIFOSTINE	ENPP1: not_top	Alzheimer Disease	No
AMILORIDE	ABP1: not_top	Parkinson Disease	No
AMILORIDE	PLAU: not_top	Alzheimer Disease	No
AMINEPTINE	SLC6A2: not_top; SLC6A4: not_top	Schizophrenia	No
AMINEPTINE	SLC6A4: not_top	Parkinson Disease	No
AMINEPTINE	SLC6A4: not_top	Alzheimer Disease	No
AMINOCAPROIC ACID	LPA: not_top; PLAT: not_top; PLG: not_top	Alzheimer Disease	No
AMINOCAPROIC ACID	PLAT: not_top	Multiple Sclerosis	No
AMINOGLUTETHIMIDE	CYP19A1: not_top	Parkinson Disease	No
AMINOGLUTETHIMIDE	CYP19A1: not_top	Alzheimer Disease	No
AMINOSALICYLIC ACID	ALOX5: not_top; CHUK: top; PTGS2: not_top	Multiple Sclerosis	No
AMINOSALICYLIC ACID	ALOX5: not_top; PTGS2: not_top	Alzheimer Disease	No
AMINOSALICYLIC ACID	PTGS2: not_top	Schizophrenia	No
AMINOSALICYLIC ACID	PTGS2: not_top	Parkinson Disease	No
AMIODARONE	ABCB1: not_top; ADRA1A: not_top; ADRB1: not_top; PPARG: not_top; THRA: top	Alzheimer Disease	No
AMIODARONE	ABCB1: not_top; ADRA1A: not_top; KCNH2: not_top; PPARG: not_top	Schizophrenia	No
AMIODARONE	ABCB1: not_top; KCNH2: not_top; PPARG: not_top	Multiple Sclerosis	No
AMIODARONE	ABCB1: not_top	Parkinson Disease	No
AMISULPRIDE	DRD2: top; DRD3: not_top; HTR2A: top; HTR2C: not_top; HTR7: not_top	Schizophrenia	Approved
AMISULPRIDE	DRD3: not_top; HTR2A: not_top; HTR2C: not_top	Alzheimer Disease	Approved
AMISULPRIDE	DRD2: not_top; DRD3: not_top; HTR2A: not_top	Parkinson Disease	No
AMITRIPTYLINE	ADRA1A: not_top; CHRM1: not_top; CHRM5: not_top; CYP2D6: not_top; HRH1: not_top; HRH2: not_top; HTR1A: not_top; HTR1B: not_top; HTR1D: not_top; HTR2A: top; HTR2C: not_top; HTR6: not_top; HTR7: not_top; NTRK2: not_top; SLC6A2: not_top; SLC6A4: not_top	Schizophrenia	No
AMITRIPTYLINE	ADRA1A: not_top; ADRA2A: not_top; ADRB1: not_top; ADRB2: not_top; ADRB3: not_top; CHRM1: not_top; CYP2C19: not_top; CYP2D6: not_top; HTR2A: not_top; HTR2C: not_top; HTR6: not_top; NTRK1: not_top; NTRK2: not_top; SLC6A4: not_top	Alzheimer Disease	No
AMITRIPTYLINE	ADRB2: not_top; CYP2D6: not_top	Multiple Sclerosis	No
AMITRIPTYLINE	CYP2C19: not_top; CYP2D6: not_top; HRH2: not_top; HTR2A: not_top; HTR6: not_top; SLC6A4: not_top	Parkinson Disease	No
AMLEXANOX	FGF1: not_top; IL3: not_top	Schizophrenia	No
AMLEXANOX	FGF1: not_top	Alzheimer Disease	No
AMLEXANOX	FGF1: not_top	Multiple Sclerosis	No
AMLODIPINE	CACNA2D3: not_top; CACNG1: not_top	Multiple Sclerosis	No
AMLODIPINE	CACNA1C: not_top; CYP3A4: not_top; CYP3A5: not_top	Schizophrenia	No
AMLODIPINE	CACNB2: not_top	Alzheimer Disease	No
AMOBARBITAL	CHRFAM7A: not_top; CHRNA4: not_top; CHRNA7: not_top; GABRA1: not_top; GABRA2: not_top; GABRA5: not_top; GABRA6: not_top; GRIA2: not_top; GRIK2: not_top	Schizophrenia	No
AMOBARBITAL	CHRFAM7A: not_top; CHRNA4: not_top; CHRNA7: not_top	Alzheimer Disease	No
AMOBARBITAL	CHRNA4: not_top; CHRNA7: not_top	Parkinson Disease	No
AMOBARBITAL	GABRA3: not_top	Multiple Sclerosis	No
AMOCARZINE	ACHE: not_top	Alzheimer Disease	No
AMODIAQUINE	HNMT: not_top	Schizophrenia	No
AMODIAQUINE	HNMT: not_top	Multiple Sclerosis	No
AMODIAQUINE	HNMT: not_top	Parkinson Disease	No
AMOXAPINE	ADRA1A: not_top; CHRM1: not_top; CHRM5: not_top; DRD1: not_top; DRD2: top; DRD3: not_top; DRD4: top; GABRA1: not_top; GABRA2: not_top; GABRA5: not_top; GABRA6: not_top; GABRB2: top; GABRE: not_top; GABRG2: not_top; GABRP: not_top; HRH1: not_top; HTR1A: not_top; HTR1B: not_top; HTR2A: top; HTR2C: not_top; HTR3A: not_top; HTR6: not_top; HTR7: not_top; SLC6A2: not_top; SLC6A3: not_top; SLC6A4: not_t…	Schizophrenia	Approved
AMOXAPINE	ADRA1A: not_top; ADRA2A: not_top; CHRM1: not_top; DRD3: not_top; DRD4: not_top; HTR2A: not_top; HTR2C: not_top; HTR6: not_top; SLC6A3: not_top; SLC6A4: not_top	Alzheimer Disease	No
AMOXAPINE	DRD1: not_top; DRD2: not_top; DRD3: not_top; DRD4: not_top; HTR2A: not_top; HTR6: not_top; SLC6A3: not_top; SLC6A4: not_top	Parkinson Disease	No
AMOXAPINE	GABRA3: not_top	Multiple Sclerosis	No
AMOXICILLIN	HLA-DQB1: not_top	Parkinson Disease	No
AMP-224	PDCD1: not_top	Multiple Sclerosis	No
AMPEROZIDE	FAAH: not_top; HTR2A: top	Schizophrenia	Clinical active
AMPEROZIDE	HTR2A: not_top	Parkinson Disease	No
AMPEROZIDE	HTR2A: not_top	Alzheimer Disease	No
AMPHETAMINE	ADRA1A: not_top; CARTPT: not_top; DRD2: top; MAOA: not_top; MAOB: not_top; SLC18A2: not_top; SLC6A2: not_top; SLC6A3: not_top; SLC6A4: not_top; TAAR1: not_top	Schizophrenia	No
AMPHETAMINE	DRD2: not_top; MAOA: not_top; MAOB: top; SLC18A2: not_top; SLC6A3: not_top; SLC6A4: not_top	Parkinson Disease	No
AMPHETAMINE	ADRA1A: not_top; ADRA2A: not_top; ADRB1: not_top; ADRB2: not_top; ADRB3: not_top; MAOA: not_top; MAOB: not_top; SLC6A3: not_top; SLC6A4: not_top	Alzheimer Disease	No
AMPHETAMINE	ADRB2: not_top	Multiple Sclerosis	No
AMPICILLIN	SLC15A1: not_top	Schizophrenia	No
AMPRENAVIR	ABCB1: not_top	Schizophrenia	No
AMPRENAVIR	ABCB1: not_top	Multiple Sclerosis	No
AMPRENAVIR	ABCB1: not_top	Alzheimer Disease	No
AMPRENAVIR	ABCB1: not_top	Parkinson Disease	No
AMRINONE	PDE4B: top; TNF: not_top	Schizophrenia	No
AMRINONE	TNF: top	Alzheimer Disease	No
AMRINONE	PDE4B: not_top; TNF: not_top	Multiple Sclerosis	No
AMRINONE	TNF: not_top	Parkinson Disease	No
AMSACRINE	ALB: not_top	Alzheimer Disease	No
AMSACRINE	KCNH2: not_top	Schizophrenia	No
AMSACRINE	KCNH2: not_top	Multiple Sclerosis	No
AMT-011	LPL: not_top	Alzheimer Disease	No
AMT-070	IGF1R: not_top	Schizophrenia	No
AMUVATINIB	MET: not_top; PDGFRA: not_top; PDGFRB: not_top; RET: not_top	Schizophrenia	No
AMUVATINIB	RET: not_top	Parkinson Disease	No
AN0128	TNF: top	Alzheimer Disease	No
AN0128	TNF: not_top	Schizophrenia	No
AN0128	TNF: not_top	Parkinson Disease	No
AN0128	TNF: not_top	Multiple Sclerosis	No
AN-1792	APH1B: not_top; PSEN1: not_top	Alzheimer Disease	Clinical active
AN-1792	PSEN1: not_top	Schizophrenia	No
AN2728	PDE4B: top; PDE4D: not_top	Schizophrenia	No
AN2728	PDE4B: not_top	Multiple Sclerosis	No
AN-2898	PDE4B: top; PDE4D: not_top	Schizophrenia	No
AN-2898	PDE4B: not_top	Multiple Sclerosis	No
ANA773	TLR7: not_top	Multiple Sclerosis	No
ANA971	TLR7: not_top	Multiple Sclerosis	No
ANACETRAPIB	CETP: not_top	Alzheimer Disease	No
ANAKINRA	IL1R1: not_top	Multiple Sclerosis	Clinical active
ANALGESICS	KCNJ6: not_top	Parkinson Disease	No
ANALGESICS	KCNJ6: not_top	Alzheimer Disease	No
ANASTROZOLE	CYP19A1: not_top; ESR1: not_top	Alzheimer Disease	No
ANASTROZOLE	CYP19A1: not_top; ESR1: not_top	Parkinson Disease	No
ANASTROZOLE	ESR1: not_top	Schizophrenia	No
ANASTROZOLE	ESR1: not_top	Multiple Sclerosis	No
ANCROD	FGA: not_top	Schizophrenia	No
ANDROGRAPHOLIDE	IL1B: top; IL6: not_top; TNF: not_top	Schizophrenia	No
ANDROGRAPHOLIDE	IL1B: top; IL6: not_top; TNF: top	Alzheimer Disease	No
ANDROGRAPHOLIDE	IL1B: not_top; IL6: not_top; NFKB1: not_top; TNF: not_top	Parkinson Disease	No
ANDROGRAPHOLIDE	IL1B: not_top; IL6: not_top; NFKB1: not_top; NFKB2: not_top; TNF: not_top	Multiple Sclerosis	No
ANG1005	BCL2: not_top	Parkinson Disease	No
ANG1005	BCL2: not_top	Alzheimer Disease	No
ANG1005	BCL2: not_top	Multiple Sclerosis	No
ANIRACETAM	DRD2: top; GRIA1: not_top; GRIA2: not_top; GRIA3: not_top; GRIA4: not_top; HTR2A: top	Schizophrenia	No
ANIRACETAM	DRD2: not_top; HTR2A: not_top	Parkinson Disease	No
ANIRACETAM	GRIA4: not_top	Multiple Sclerosis	No
ANIRACETAM	HTR2A: not_top	Alzheimer Disease	No
ANISINDIONE	GC: not_top	Schizophrenia	No
ANISINDIONE	GC: not_top	Multiple Sclerosis	No
ANISINDIONE	GC: not_top	Alzheimer Disease	No
ANISODAMINE	ADRB1: not_top	Alzheimer Disease	No
ANISODINE	ADRB1: not_top	Alzheimer Disease	No
ANISOTROPINE METHYLBROMIDE	CHRM1: not_top	Schizophrenia	No
ANISOTROPINE METHYLBROMIDE	CHRM1: not_top	Alzheimer Disease	No
ANISTREPLASE	PLG: not_top; SERPINE1: not_top	Alzheimer Disease	No
ANISTREPLASE	FGA: not_top	Schizophrenia	No
ANISTREPLASE	SERPINE1: not_top	Multiple Sclerosis	No
ANORO	ADRB2: not_top	Alzheimer Disease	No
ANORO	ADRB2: not_top	Multiple Sclerosis	No
ANTALARMIN	CRHR1: not_top	Parkinson Disease	No
ANTAZOLINE	HRH1: not_top	Schizophrenia	No
ANTAZOLINE HYDROCHLORIDE	HRH1: not_top	Schizophrenia	No
ANTAZOLINE PHOSPHATE	HRH1: not_top	Schizophrenia	No
ANTEGREN	ITGA4: not_top	Multiple Sclerosis	Clinical active
ANTI-ABETA	APH1B: not_top; APP: not_top; PSEN1: not_top	Alzheimer Disease	Clinical active
ANTI-ABETA	PSEN1: not_top	Schizophrenia	No
ANTIBIOTICS	CYP2C19: not_top; SOD2: not_top	Alzheimer Disease	No
ANTIBIOTICS	CYP2C19: not_top; SOD2: not_top	Parkinson Disease	No
ANTIBIOTICS	SOD2: not_top	Schizophrenia	No
ANTI-CD3 MONOCLONAL ANTIBODY	CD3D: not_top; CD3G: not_top	Multiple Sclerosis	Clinical active
ANTI-CD3 MONOCLONAL ANTIBODY	CD3D: not_top	Schizophrenia	No
ANTI-FGFR1 MAB PROGRAM	FGFR1: not_top	Schizophrenia	No
ANTI-FGFR3	FGFR3: not_top	Schizophrenia	No
ANTIHEMOPHILIC FACTOR (RECOMBINANT)	CALR: not_top; CANX: not_top; HSPA5: not_top; LRP1: not_top	Parkinson Disease	No
ANTIHEMOPHILIC FACTOR (RECOMBINANT)	CANX: not_top; HSPA5: not_top	Schizophrenia	No
ANTIHEMOPHILIC FACTOR (RECOMBINANT)	HSPA5: not_top; LRP1: not_top	Alzheimer Disease	No
ANTIHEMOPHILIC FACTOR (RECOMBINANT)	LRP1: not_top	Multiple Sclerosis	No
ANTI-HER3/EGFR DAF	EGFR: not_top; ERBB3: not_top	Schizophrenia	No
ANTI-HER3/EGFR DAF	ERBB3: not_top	Multiple Sclerosis	No
ANTIHYPERTENSIVES	MMP9: not_top; NOS3: not_top	Schizophrenia	No
ANTIHYPERTENSIVES	MMP9: not_top; NOS3: not_top	Multiple Sclerosis	No
ANTIHYPERTENSIVES	NOS3: not_top	Parkinson Disease	No
ANTIHYPERTENSIVES	NOS3: not_top	Alzheimer Disease	No
ANTI-INHIBITOR COAGULANT COMPLEX	F13A1: not_top	Alzheimer Disease	No
ANTI-INHIBITOR COAGULANT COMPLEX	FGA: not_top	Schizophrenia	No
ANTI-LT ALPHA	LTA: not_top	Schizophrenia	No
ANTI-LT ALPHA	LTA: not_top	Multiple Sclerosis	No
ANTI-LT ALPHA	LTA: not_top	Alzheimer Disease	No
ANTI-MIF ANTIBODIES	MIF: not_top	Multiple Sclerosis	Clinical active
ANTI-MIF ANTIBODIES	MIF: not_top	Schizophrenia	No
ANTI-MIF ANTIBODIES	MIF: not_top	Alzheimer Disease	No
ANTI-N3PG-ABETA ANTIBODY	APH1B: not_top; PSEN1: not_top	Alzheimer Disease	Clinical active
ANTI-N3PG-ABETA ANTIBODY	PSEN1: not_top	Schizophrenia	No
ANTIPSYCHOTICS	CNR1: not_top; COMT: top; CYP2D6: not_top; HTR2A: top; HTR2C: not_top; MTHFR: top; NEFM: not_top	Schizophrenia	Clinical active
ANTIPSYCHOTICS	COMT: not_top; CYP2D6: not_top; HSPG2: not_top; HTR2A: not_top; HTR2C: not_top; MTHFR: top	Alzheimer Disease	No
ANTIPSYCHOTICS	CNR1: not_top; COMT: not_top; CYP2D6: not_top; HTR2A: not_top; MTHFR: not_top	Parkinson Disease	No
ANTIPSYCHOTICS	CNR1: not_top; COMT: not_top; CYP2D6: not_top; MTHFR: not_top	Multiple Sclerosis	No
ANTITHYMOCYTE GLOBULIN	CD4: not_top; CD86: not_top; ITGAL: not_top; ITGB3: not_top	Multiple Sclerosis	No
ANTITHYMOCYTE GLOBULIN	CD4: not_top	Schizophrenia	No
ANTITHYMOCYTE GLOBULIN	ITGB3: not_top	Parkinson Disease	No
AP12009	TGFB2: not_top	Multiple Sclerosis	No
AP12009	TGFB2: not_top	Parkinson Disease	No
AP-1531	PTGER4: not_top	Multiple Sclerosis	No
AP26113	ALK: not_top; EGFR: not_top	Schizophrenia	No
AP26113	ALK: not_top	Multiple Sclerosis	No
AP-301-IH	TNF: top	Alzheimer Disease	No
AP-301-IH	TNF: not_top	Schizophrenia	No
AP-301-IH	TNF: not_top	Parkinson Disease	No
AP-301-IH	TNF: not_top	Multiple Sclerosis	No
APADENOSON	ADORA2A: not_top	Schizophrenia	No
APADENOSON	ADORA2A: not_top	Parkinson Disease	No
APADENOSON	ADORA2A: not_top	Alzheimer Disease	No
APAFANT	PTAFR: not_top	Multiple Sclerosis	No
APATINIB	CSK: not_top	Alzheimer Disease	No
APATINIB	RET: not_top	Schizophrenia	No
APATINIB	RET: not_top	Parkinson Disease	No
APAZIQUONE	NQO1: not_top	Schizophrenia	No
APAZIQUONE	NQO1: not_top	Parkinson Disease	No
APAZIQUONE	NQO1: not_top	Alzheimer Disease	No
APD791	HTR2A: top	Schizophrenia	No
APD791	HTR2A: not_top	Parkinson Disease	No
APD791	HTR2A: not_top	Alzheimer Disease	No
APICIDIN	HDAC3: not_top	Schizophrenia	No
APLINDORE FUMARATE	DRD2: top	Schizophrenia	Clinical active
APLINDORE FUMARATE	DRD2: not_top	Parkinson Disease	No
APOMORPHINE	DRD1: not_top; DRD2: not_top; DRD3: not_top; DRD4: not_top; DRD5: not_top; HTR2A: not_top	Parkinson Disease	Approved
APOMORPHINE	DRD1: not_top; DRD2: top; DRD3: not_top; DRD4: top; DRD5: not_top; HTR1A: not_top; HTR1B: not_top; HTR1D: not_top; HTR2A: top; HTR2C: not_top	Schizophrenia	No
APOMORPHINE	ADRA2A: not_top; DRD3: not_top; DRD4: not_top; HTR2A: not_top; HTR2C: not_top	Alzheimer Disease	No
APOMORPHINE NASAL POWDER	DRD1: not_top; DRD2: not_top; DRD4: not_top	Parkinson Disease	Clinical active
APOMORPHINE NASAL POWDER	DRD1: not_top; DRD2: top; DRD4: top	Schizophrenia	No
APOMORPHINE NASAL POWDER	DRD4: not_top	Alzheimer Disease	No
APR-246	TP53: not_top	Schizophrenia	No
APR-246	TP53: not_top	Alzheimer Disease	No
APR-246	TP53: not_top	Multiple Sclerosis	No
APRACLONIDINE	ADRA1A: not_top; ADRA2A: not_top	Alzheimer Disease	No
APRACLONIDINE	ADRA1A: not_top	Schizophrenia	No
APRATASTAT	ADAM17: not_top	Alzheimer Disease	No
APREMILAST	IL2: not_top; NOS3: not_top; PDE4B: top; PDE4D: not_top; TNF: not_top	Schizophrenia	No
APREMILAST	IFNG: not_top; NOS3: not_top; TNF: top	Alzheimer Disease	No
APREMILAST	IFNG: not_top; IL2: not_top; NOS3: not_top; PDE4B: not_top; TNF: not_top	Multiple Sclerosis	No
APREMILAST	IFNG: not_top; IL2: not_top; NOS3: not_top; TNF: not_top	Parkinson Disease	No
APREPITANT	CYP3A4: not_top	Schizophrenia	No
APREPITANT	SPR: not_top	Parkinson Disease	No
APRICOXIB	PTGS2: not_top	Schizophrenia	No
APRICOXIB	PTGS2: not_top	Multiple Sclerosis	No
APRICOXIB	PTGS2: not_top	Alzheimer Disease	No
APRICOXIB	PTGS2: not_top	Parkinson Disease	No
APROTININ	KLK1: not_top; PLG: not_top	Alzheimer Disease	No
AQW-051	CHRNA7: not_top	Alzheimer Disease	Clinical active
AQW-051	CHRNA7: not_top	Schizophrenia	No
AQW-051	CHRNA7: not_top	Parkinson Disease	No
AR-12	AKT1: top; PIK3CG: not_top	Schizophrenia	No
AR-12	AKT1: not_top	Parkinson Disease	No
AR-42	HDAC10: not_top; HDAC3: not_top; HDAC4: not_top	Schizophrenia	No
AR-42	HDAC6: not_top	Parkinson Disease	No
AR9281	EPHX1: not_top; EPHX2: not_top	Parkinson Disease	No
ARAMCHOL	SCD: not_top	Alzheimer Disease	No
ARAMCHOL	SCD: not_top	Parkinson Disease	No
ARBACLOFEN	GABBR1: not_top	Schizophrenia	No
ARBACLOFEN PLACARBIL	GABBR1: not_top	Schizophrenia	No
ARBUTAMINE	ADRB1: not_top; ADRB2: not_top; ADRB3: not_top	Alzheimer Disease	No
ARBUTAMINE	ADRB2: not_top	Multiple Sclerosis	No
ARC1905	C5: not_top	Multiple Sclerosis	No
ARC-1905	C5: not_top	Multiple Sclerosis	No
AR-C-89855	ADRB2: not_top	Alzheimer Disease	No
AR-C-89855	ADRB2: not_top	Multiple Sclerosis	No
ARECOLINE	CHRM1: not_top	Schizophrenia	No
ARECOLINE	CHRM1: not_top	Alzheimer Disease	No
ARFORMOTEROL	ADRB1: not_top; ADRB2: not_top	Alzheimer Disease	No
ARFORMOTEROL	ADRB2: not_top	Multiple Sclerosis	No
AR-H049020	PPARA: not_top	Multiple Sclerosis	Clinical active
AR-H049020	PPARA: not_top	Schizophrenia	No
AR-H049020	PPARA: not_top	Alzheimer Disease	No
ARIPIPRAZOLE	ADRA1A: not_top; CHRM1: not_top; CHRM5: not_top; CYP2D6: not_top; CYP3A4: not_top; CYP3A5: not_top; DAOA: top; DRD1: not_top; DRD2: top; DRD3: not_top; DRD4: top; DRD5: not_top; FAAH: not_top; HRH1: not_top; HTR1A: not_top; HTR1B: not_top; HTR1D: not_top; HTR2A: top; HTR2C: not_top; HTR3A: not_top; HTR6: not_top; HTR7: not_top	Schizophrenia	Approved
ARIPIPRAZOLE	ANKK1: not_top; CYP2D6: not_top; DRD1: not_top; DRD2: not_top; DRD3: not_top; DRD4: not_top; DRD5: not_top; HTR2A: not_top; HTR6: not_top	Parkinson Disease	Approved
ARIPIPRAZOLE	ADRA1A: not_top; ADRA2A: not_top; CHRM1: not_top; CYP2D6: not_top; DRD3: not_top; DRD4: not_top; HTR2A: not_top; HTR2C: not_top; HTR6: not_top	Alzheimer Disease	Clinical active
ARIPIPRAZOLE	CYP2D6: not_top	Multiple Sclerosis	No
ARIPIPRAZOLE LAUROXIL	HTR2A: top	Schizophrenia	Clinical active
ARIPIPRAZOLE LAUROXIL	HTR2A: not_top	Parkinson Disease	No
ARIPIPRAZOLE LAUROXIL	HTR2A: not_top	Alzheimer Disease	No
ARMODAFINIL	SLC6A3: not_top	Schizophrenia	Approved
ARMODAFINIL	SLC6A3: not_top	Parkinson Disease	Clinical active
ARMODAFINIL	SLC6A3: not_top	Alzheimer Disease	No
ARN-509	AR: not_top	Schizophrenia	No
ARN-509	AR: not_top	Alzheimer Disease	No
ARN-810	ESR1: not_top	Schizophrenia	No
ARN-810	ESR1: not_top	Alzheimer Disease	No
ARN-810	ESR1: not_top	Multiple Sclerosis	No
ARN-810	ESR1: not_top	Parkinson Disease	No
ARQ 087	FGFR1: not_top; FGFR2: not_top; FGFR3: not_top	Schizophrenia	No
ARQ 092	AKT1: top	Schizophrenia	No
ARQ 092	AKT1: not_top	Parkinson Disease	No
ARQ 197	MET: not_top	Schizophrenia	No
ARQ 621	KIF11: not_top	Alzheimer Disease	No
ARQ 621	KIF11: not_top	Parkinson Disease	No
ARQ197	MET: not_top	Schizophrenia	No
ARRY-380	ERBB2: not_top	Schizophrenia	No
ARRY-520	KIF11: not_top	Parkinson Disease	No
ARRY-520	KIF11: not_top	Alzheimer Disease	No
ARRY-614	MAPK14: not_top	Schizophrenia	No
ARRY-797	MAPK14: not_top	Schizophrenia	No
ARSENIC TRIOXIDE	AKT1: top; KCNH2: not_top	Schizophrenia	No
ARSENIC TRIOXIDE	AKT1: not_top	Parkinson Disease	No
ARSENIC TRIOXIDE	KCNH2: not_top	Multiple Sclerosis	No
ART621	TNF: top	Alzheimer Disease	No
ART621	TNF: not_top	Schizophrenia	No
ART621	TNF: not_top	Parkinson Disease	No
ART621	TNF: not_top	Multiple Sclerosis	No
ARUNDIC ACID	S100B: not_top	Schizophrenia	No
ARUNDIC ACID	S100B: not_top	Alzheimer Disease	No
ARVERAPAMIL	CACNA1C: not_top; CACNA1F: not_top; HTR3A: not_top	Schizophrenia	No
ARVERAPAMIL	CACNB2: not_top	Alzheimer Disease	No
ARZOXIFENE	ESR1: not_top; ESR2: not_top	Schizophrenia	No
ARZOXIFENE	ESR1: not_top; ESR2: not_top	Parkinson Disease	No
ARZOXIFENE	ESR1: not_top; ESR2: not_top	Alzheimer Disease	No
ARZOXIFENE	ESR1: not_top	Multiple Sclerosis	No
AS101	ADORA2B: not_top	Alzheimer Disease	No
AS1409	FN1: not_top	Schizophrenia	No
ASC-J9	AR: not_top	Schizophrenia	No
ASC-J9	AR: not_top	Alzheimer Disease	No
ASENAPINE	ADRA1A: not_top; DRD1: not_top; DRD2: top; DRD3: not_top; DRD4: top; HRH1: not_top; HRH2: not_top; HTR1A: not_top; HTR1B: not_top; HTR1D: not_top; HTR2A: top; HTR2C: not_top; HTR5A: not_top; HTR6: not_top; HTR7: not_top	Schizophrenia	Approved
ASENAPINE	ADRA1A: not_top; ADRA2A: not_top; ADRB1: not_top; ADRB2: not_top; DRD3: not_top; DRD4: not_top; HTR2A: not_top; HTR2C: not_top; HTR6: not_top	Alzheimer Disease	No
ASENAPINE	DRD1: not_top; DRD2: not_top; DRD3: not_top; DRD4: not_top; HRH2: not_top; HTR2A: not_top; HTR6: not_top	Parkinson Disease	No
ASENAPINE	ADRB2: not_top	Multiple Sclerosis	No
ASG-5ME	SLC44A4: not_top	Schizophrenia	No
ASP2408	CD80: not_top; CD86: not_top	Multiple Sclerosis	No
ASP3026	ALK: not_top	Schizophrenia	No
ASP3026	ALK: not_top	Multiple Sclerosis	No
ASP3550	GNRH1: not_top	Schizophrenia	No
ASP-3652	ADRB3: not_top	Alzheimer Disease	No
ASP8273	EGFR: not_top	Schizophrenia	No
ASPIRIN	IL4: not_top; ITGB3: not_top; PTGS2: not_top	Parkinson Disease	No
ASPIRIN	IL4: not_top; ITGB3: not_top; LTC4S: not_top; PTGS2: not_top	Multiple Sclerosis	No
ASPIRIN	IL4: not_top; NTRK1: not_top; PTGS2: not_top	Alzheimer Disease	No
ASPIRIN	IL4: not_top; PTGS1: not_top; PTGS2: not_top	Schizophrenia	No
AST-120	LPL: not_top	Alzheimer Disease	No
AST-1306	EGFR: not_top	Schizophrenia	No
ASTAXANTHIN	NFKBIA: not_top	Multiple Sclerosis	No
ASTAXANTHIN	NFKBIA: not_top	Alzheimer Disease	No
ASTEMIZOLE	ABCB1: not_top; MAPT: top	Parkinson Disease	No
ASTEMIZOLE	ABCB1: not_top; CYP3A4: not_top; CYP3A5: not_top; HRH1: not_top; KCNH2: not_top; MAPT: not_top	Schizophrenia	No
ASTEMIZOLE	ABCB1: not_top; KCNH2: not_top; MAPT: not_top	Multiple Sclerosis	No
ASTEMIZOLE	ABCB1: not_top	Alzheimer Disease	No
AT001/R84	VEGFA: not_top	Parkinson Disease	No
AT-101	BAD: not_top; BCL2: not_top	Parkinson Disease	No
AT-101	BCL2: not_top	Multiple Sclerosis	No
AT-101	BCL2: not_top	Alzheimer Disease	No
AT13387	HSP90AA1: not_top	Schizophrenia	No
AT13387	HSP90AA1: not_top	Parkinson Disease	No
AT1391	INSR: not_top	Alzheimer Disease	No
AT-406	BIRC3: not_top	Alzheimer Disease	No
AT9283	TYK2: top	Multiple Sclerosis	No
AT9283	RET: not_top	Schizophrenia	No
AT9283	RET: not_top	Parkinson Disease	No
ATAMESTANE-PLUS- TOREMIFENE	CYP19A1: not_top	Parkinson Disease	No
ATAMESTANE-PLUS- TOREMIFENE	CYP19A1: not_top	Alzheimer Disease	No
ATAMESTANE-PLUS-TOREMIFENE	CYP19A1: not_top; ESR1: not_top	Parkinson Disease	No
ATAMESTANE-PLUS-TOREMIFENE	CYP19A1: not_top; ESR1: not_top	Alzheimer Disease	No
ATAMESTANE-PLUS-TOREMIFENE	ESR1: not_top	Schizophrenia	No
ATAMESTANE-PLUS-TOREMIFENE	ESR1: not_top	Multiple Sclerosis	No
ATAZANAVIR	UGT1A1: not_top	Schizophrenia	No
ATC-0175	ADRA1A: not_top; ADRA2A: not_top	Alzheimer Disease	No
ATC-0175	ADRA1A: not_top; HRH1: not_top; HTR1A: not_top; MCHR1: not_top	Schizophrenia	No
ATENOLOL	ADRB1: not_top; ADRB2: not_top; LDLR: top	Alzheimer Disease	No
ATENOLOL	ADRB2: not_top	Multiple Sclerosis	No
ATENOLOL	GRK5: not_top	Parkinson Disease	No
ATI-17000	HTR3A: not_top	Schizophrenia	No
ATI-9242	DRD2: top; HTR2A: top	Schizophrenia	Clinical active
ATI-9242	DRD2: not_top; HTR2A: not_top	Parkinson Disease	No
ATI-9242	HTR2A: not_top	Alzheimer Disease	No
ATIPRIMOD	STAT3: top	Multiple Sclerosis	No
ATL/TV1102	ITGA4: not_top	Multiple Sclerosis	Clinical active
ATL1101	IGF1R: not_top	Schizophrenia	No
ATL1102	ITGA4: not_top	Multiple Sclerosis	Clinical active
ATL-146E	ADORA2A: not_top	Schizophrenia	No
ATL-146E	ADORA2A: not_top	Parkinson Disease	No
ATL-146E	ADORA2A: not_top	Alzheimer Disease	No
ATL-313	ADORA2A: not_top	Schizophrenia	No
ATL-313	ADORA2A: not_top	Parkinson Disease	No
ATL-313	ADORA2A: not_top	Alzheimer Disease	No
ATOCALCITOL	VDR: not_top	Schizophrenia	No
ATOCALCITOL	VDR: not_top	Alzheimer Disease	No
ATOCALCITOL	VDR: not_top	Multiple Sclerosis	No
ATOCALCITOL	VDR: not_top	Parkinson Disease	No
ATOMOXETINE	CYP2D6: not_top; GRIN1: not_top; GRIN2A: not_top; GRIN2B: top; GRIN2C: not_top; GRIN2D: not_top; GRIN3A: not_top; SLC6A2: not_top; SLC6A3: not_top; SLC6A4: not_top	Schizophrenia	Clinical active
ATOMOXETINE	CYP2D6: not_top; GRIN1: not_top; GRIN2B: not_top; SLC6A3: not_top; SLC6A4: not_top	Parkinson Disease	No
ATOMOXETINE	CYP2D6: not_top; GRIN2B: not_top; GRIN3A: not_top; GRIN3B: not_top; SLC6A3: not_top; SLC6A4: not_top	Alzheimer Disease	No
ATOMOXETINE	CYP2D6: not_top	Multiple Sclerosis	No
ATORVASTATIN	ABCB1: not_top; ABCC2: not_top; AHR: not_top; GNB3: not_top; HMGCR: not_top; LDLR: top	Alzheimer Disease	Clinical active
ATORVASTATIN	ABCB1: not_top; ABCG2: not_top; CYP7A1: not_top	Multiple Sclerosis	No
ATORVASTATIN	ABCB1: not_top; CYP3A4: not_top; CYP3A5: not_top; GNB3: not_top	Schizophrenia	No
ATORVASTATIN	ABCB1: not_top	Parkinson Disease	No
ATOVAQUONE	MT-CYB: not_top	Schizophrenia	No
ATOVAQUONE	MT-CYB: not_top	Multiple Sclerosis	No
ATOVAQUONE	MT-CYB: not_top	Alzheimer Disease	No
ATOVAQUONE	MT-CYB: not_top	Parkinson Disease	No
ATRACURIUM BESYLATE	CHRNA2: not_top	Schizophrenia	No
ATRACURIUM BESYLATE	CHRNA2: not_top	Alzheimer Disease	No
ATROPINE	CHRM1: not_top; CHRNA4: not_top; CHRNB2: top	Alzheimer Disease	No
ATROPINE	CHRM1: not_top; CHRM5: not_top; CHRNA4: not_top; CHRNB2: not_top	Schizophrenia	No
ATROPINE	CHRNA4: not_top	Parkinson Disease	No
ATX-MS-1467	MBP: not_top	Multiple Sclerosis	Clinical active
ATX-MS-1467	MBP: not_top	Schizophrenia	No
AUY922	HSP90AA1: not_top	Schizophrenia	No
AUY922	HSP90AA1: not_top	Parkinson Disease	No
AV-201	DDC: not_top; TH: not_top	Parkinson Disease	Clinical active
AV-201	DDC: not_top; TH: not_top	Schizophrenia	No
AV411	GDNF: not_top; IL10: top; IL1B: top; IL6: not_top; NTF3: not_top; TNF: not_top	Schizophrenia	No
AV411	IL10: not_top; IL1B: top; IL6: not_top; TNF: top	Alzheimer Disease	No
AV411	GDNF: not_top; IL10: not_top; IL1B: not_top; IL6: not_top; TNF: not_top	Parkinson Disease	No
AV411	IL10: not_top; IL1B: not_top; IL6: not_top; TNF: not_top	Multiple Sclerosis	No
AV-412	EGFR: not_top; ERBB2: not_top	Schizophrenia	No
AV-965	HTR1A: not_top	Schizophrenia	No
AVASTIN+/-TARCEVA	VEGFA: not_top	Parkinson Disease	No
AVE0118	KCNN4: not_top	Multiple Sclerosis	No
AVE0675	TLR9: not_top	Multiple Sclerosis	No
AVE-0847	PPARA: not_top; PPARG: not_top	Schizophrenia	No
AVE-0847	PPARA: not_top; PPARG: not_top	Alzheimer Disease	No
AVE-0847	PPARA: not_top; PPARG: not_top	Multiple Sclerosis	No
AVE0897	PPARA: not_top	Schizophrenia	No
AVE0897	PPARA: not_top	Alzheimer Disease	No
AVE0897	PPARA: not_top	Multiple Sclerosis	No
AVE1625	CNR1: not_top	Schizophrenia	Clinical active
AVE1625	CNR1: not_top	Multiple Sclerosis	No
AVE1625	CNR1: not_top	Parkinson Disease	No
AVE-1625	CNR1: not_top	Schizophrenia	Clinical active
AVE-1625	CNR1: not_top	Parkinson Disease	No
AVE-1625	CNR1: not_top	Multiple Sclerosis	No
AVE-1642	IGF1R: not_top	Schizophrenia	No
AVE-5883	TACR2: not_top	Alzheimer Disease	No
AVE-5997EF	DRD3: not_top	Schizophrenia	Clinical active
AVE-5997EF	DRD3: not_top	Parkinson Disease	No
AVE-5997EF	DRD3: not_top	Alzheimer Disease	No
AVE-8112	PDE4D: not_top	Schizophrenia	No
AVE-8134	PPARA: not_top	Schizophrenia	No
AVE-8134	PPARA: not_top	Multiple Sclerosis	No
AVE-8134	PPARA: not_top	Alzheimer Disease	No
AVI-4557	CYP3A4: not_top	Schizophrenia	No
AVI-4557	HNF4A: not_top	Alzheimer Disease	No
AVIBACTAM	PER1: not_top	Schizophrenia	No
AVICINE	LHCGR: not_top	Alzheimer Disease	No
AVITRIPTAN	HTR1D: not_top	Schizophrenia	No
AVL-3288	CHRNA7: not_top	Alzheimer Disease	Clinical active
AVL-3288	CHRNA7: not_top	Schizophrenia	No
AVL-3288	CHRNA7: not_top	Parkinson Disease	No
AVN 101	HTR6: not_top	Alzheimer Disease	Clinical active
AVN 101	HTR6: not_top	Schizophrenia	No
AVN 101	HTR6: not_top	Parkinson Disease	No
AVN 211	HTR6: not_top	Schizophrenia	Clinical active
AVN 211	HTR6: not_top	Parkinson Disease	No
AVN 211	HTR6: not_top	Alzheimer Disease	No
AVN 322	HTR6: not_top	Alzheimer Disease	Clinical active
AVN 322	HTR6: not_top	Schizophrenia	No
AVN 322	HTR6: not_top	Parkinson Disease	No
AVP-786	SLC6A4: not_top	Alzheimer Disease	Clinical active
AVP-786	SLC6A4: not_top	Schizophrenia	No
AVP-786	SLC6A4: not_top	Parkinson Disease	No
AVT-02 UE	STAT1: not_top	Multiple Sclerosis	No
AWD-12-281	PDE4D: not_top	Schizophrenia	No
AXITINIB	PDGFRA: not_top; PDGFRB: not_top	Schizophrenia	No
AXITINIB	CSF1: not_top	Alzheimer Disease	No
AXITIROME	THRA: top	Alzheimer Disease	No
AXL1717	IGF1R: not_top	Schizophrenia	No
AXL-1717	IGF1R: not_top	Schizophrenia	No
AZ-40140	ADRB3: not_top	Alzheimer Disease	No
AZ-4217	BACE1: not_top	Alzheimer Disease	No
AZALANSTAT	HMOX1: not_top	Parkinson Disease	No
AZALANSTAT	HMOX1: not_top	Alzheimer Disease	No
AZATADINE	HRH1: not_top	Schizophrenia	No
AZATHIOPRINE	MTHFR: top	Schizophrenia	No
AZATHIOPRINE	MTHFR: top	Alzheimer Disease	No
AZATHIOPRINE	MTHFR: not_top; PPAT: not_top	Multiple Sclerosis	No
AZATHIOPRINE	MTHFR: not_top	Parkinson Disease	No
AZD 3355	TP53: not_top	Schizophrenia	No
AZD 3355	TP53: not_top	Multiple Sclerosis	No
AZD 3355	TP53: not_top	Alzheimer Disease	No
AZD0328	CHRNA4: not_top; CHRNA7: not_top	Alzheimer Disease	Clinical active
AZD0328	CHRNA4: not_top; CHRNA7: not_top; HTR3A: not_top	Schizophrenia	No
AZD0328	CHRNA4: not_top; CHRNA7: not_top	Parkinson Disease	No
AZD1175	CNR1: not_top	Schizophrenia	No
AZD1175	CNR1: not_top	Parkinson Disease	No
AZD1175	CNR1: not_top	Multiple Sclerosis	No
AZD1236	MMP12: not_top; MMP9: not_top	Multiple Sclerosis	No
AZD1236	MMP9: not_top	Schizophrenia	No
AZD1419	TLR9: not_top	Multiple Sclerosis	No
AZD-1446	CHRNB2: top	Alzheimer Disease	Clinical active
AZD-1446	CHRNB2: not_top	Schizophrenia	No
AZD1656	GCK: not_top	Alzheimer Disease	No
AZD-1744	CCR3: not_top	Multiple Sclerosis	No
AZD-1744	HRH1: not_top	Schizophrenia	No
AZD2066	GRM5: not_top	Schizophrenia	No
AZD-2115	ADRB2: not_top	Multiple Sclerosis	No
AZD-2115	ADRB2: not_top	Alzheimer Disease	No
AZD2516	GRM5: not_top	Schizophrenia	No
AZD2563	MAOA: not_top	Schizophrenia	No
AZD2563	MAOA: not_top	Parkinson Disease	No
AZD2563	MAOA: not_top	Alzheimer Disease	No
AZD2624	TACR3: not_top	Schizophrenia	Clinical active
AZD2624	SPR: not_top	Parkinson Disease	No
AZD-3199	ADRB2: not_top	Multiple Sclerosis	No
AZD-3199	ADRB2: not_top	Alzheimer Disease	No
AZD-3241	MPO: not_top	Multiple Sclerosis	No
AZD-3241	MPO: not_top	Alzheimer Disease	No
AZD3293	BACE1: not_top	Alzheimer Disease	Clinical active
AZD-4017	HSD11B1: not_top	Alzheimer Disease	No
AZD-4407	ALOX5: not_top	Alzheimer Disease	No
AZD-4407	ALOX5: not_top	Multiple Sclerosis	No
AZD4547	AKT1: top; FGFR1: not_top; FGFR2: not_top; FGFR3: not_top; FGFR4: not_top; IGF1R: not_top	Schizophrenia	No
AZD4547	AKT1: not_top	Parkinson Disease	No
AZD4547	AKT2: not_top	Alzheimer Disease	No
AZD4769	EGFR: not_top	Schizophrenia	No
AZD4877	KIF11: not_top	Alzheimer Disease	No
AZD4877	KIF11: not_top	Parkinson Disease	No
AZD5363	AKT1: top	Schizophrenia	No
AZD5363	AKT1: not_top	Parkinson Disease	No
AZD5363	AKT2: not_top	Alzheimer Disease	No
AZD-5438	KCNH2: not_top	Schizophrenia	No
AZD-5438	KCNH2: not_top	Multiple Sclerosis	No
AZD5672	CCR5: not_top	Schizophrenia	No
AZD5672	CCR5: not_top	Parkinson Disease	No
AZD5672	CCR5: not_top	Multiple Sclerosis	No
AZD5672	CCR5: not_top	Alzheimer Disease	No
AZD5904	MPO: not_top	Multiple Sclerosis	Clinical active
AZD5904	MPO: not_top	Alzheimer Disease	No
AZD6244	MAP2K5: not_top	Parkinson Disease	No
AZD6244	MAP2K6: not_top	Multiple Sclerosis	No
AZD6370	GCK: not_top	Alzheimer Disease	No
AZD6482	PIK3CG: not_top	Schizophrenia	No
AZD6918	NTRK1: not_top	Alzheimer Disease	No
AZD8529	GRM2: not_top	Schizophrenia	Clinical active
AZD8566	CCR5: not_top	Schizophrenia	No
AZD8566	CCR5: not_top	Alzheimer Disease	No
AZD8566	CCR5: not_top	Multiple Sclerosis	No
AZD8566	CCR5: not_top	Parkinson Disease	No
AZD-8848	TLR7: not_top	Multiple Sclerosis	No
AZD8931	EGFR: not_top; ERBB2: not_top; ERBB3: not_top	Schizophrenia	No
AZD8931	ERBB3: not_top	Multiple Sclerosis	No
AZD9056	P2RX7: not_top	Schizophrenia	No
AZD9150	STAT3: top	Multiple Sclerosis	No
AZD9291	EGFR: not_top	Schizophrenia	No
AZD-9935	EGFR: not_top	Schizophrenia	No
AZELAIC ACID	TYR: not_top	Schizophrenia	No
AZELAIC ACID	TYR: not_top	Multiple Sclerosis	No
AZELAIC ACID	TYR: not_top	Parkinson Disease	No
AZELASTINE	HRH1: not_top	Schizophrenia	No
AZIMILIDE	HK2: not_top	Alzheimer Disease	No
AZIMILIDE	KCNH2: not_top	Schizophrenia	No
AZIMILIDE	KCNH2: not_top	Multiple Sclerosis	No
AZITHROMYCIN	CYP3A4: not_top; PADI4: not_top	Schizophrenia	No
AZITHROMYCIN	PADI4: not_top	Multiple Sclerosis	No
AZM-134	GLP1R: not_top	Alzheimer Disease	No
B27PD	SAG: not_top	Parkinson Disease	No
B-428	PLAU: not_top	Alzheimer Disease	No
BACITRACIN	A2M: not_top; IDE: not_top	Alzheimer Disease	No
BACITRACIN	A2M: not_top; IDE: not_top	Parkinson Disease	No
BACITRACIN	A2M: not_top	Multiple Sclerosis	No
BACLOFEN	GABBR1: not_top	Schizophrenia	No
BAL-101553	TUBB: not_top	Alzheimer Disease	No
BALAGLITAZONE	INSR: not_top	Alzheimer Disease	No
BALSALAZIDE	ALOX5: not_top; PPARG: not_top; PTGS2: not_top	Alzheimer Disease	No
BALSALAZIDE	ALOX5: not_top; PPARG: not_top; PTGS2: not_top	Multiple Sclerosis	No
BALSALAZIDE	PPARG: not_top; PTGS1: not_top; PTGS2: not_top	Schizophrenia	No
BALSALAZIDE	PTGS2: not_top	Parkinson Disease	No
BAM-1110	DRD1: not_top; DRD2: not_top	Parkinson Disease	Clinical active
BAM-1110	DRD1: not_top; DRD2: top	Schizophrenia	No
BAMBUTEROL	ADRB2: not_top; BCHE: not_top	Alzheimer Disease	No
BAMBUTEROL	ADRB2: not_top	Multiple Sclerosis	No
BAMBUTEROL	BCHE: not_top	Parkinson Disease	No
BAMINERCEPT	LTA: not_top; LTB: not_top	Schizophrenia	No
BAMINERCEPT	LTA: not_top	Multiple Sclerosis	No
BAMINERCEPT	LTA: not_top	Alzheimer Disease	No
BAN2401	APH1B: not_top; APP: not_top; PSEN1: not_top	Alzheimer Disease	Clinical active
BAN2401	PSEN1: not_top	Schizophrenia	No
BAPINEUZUMAB	APH1B: not_top; APP: not_top; PSEN1: not_top	Alzheimer Disease	Clinical active
BAPINEUZUMAB	PSEN1: not_top	Schizophrenia	No
BARBITAL	CHRFAM7A: not_top; CHRNA4: not_top; CHRNA7: not_top; GABRA1: not_top; GABRA2: not_top; GABRA5: not_top; GABRA6: not_top; GRIA2: not_top; GRIK2: not_top	Schizophrenia	No
BARBITAL	CHRFAM7A: not_top; CHRNA4: not_top; CHRNA7: not_top	Alzheimer Disease	No
BARBITAL	CHRNA4: not_top; CHRNA7: not_top	Parkinson Disease	No
BARBITAL	GABRA3: not_top	Multiple Sclerosis	No
BARBITURIC ACID	GABRA1: not_top	Schizophrenia	No
BASILIXIMAB	C1S: not_top; FCGR2A: not_top; FCGR3A: not_top; FCGR3B: not_top; IL2RA: top; IL2RB: not_top	Multiple Sclerosis	No
BASILIXIMAB	C1R: not_top	Alzheimer Disease	No
BASILIXIMAB	IL2RB: not_top	Schizophrenia	No
BATABULIN	TUBB: not_top	Alzheimer Disease	No
BATIMASTAT	MMP1: not_top; MMP12: not_top; MMP2: not_top	Multiple Sclerosis	No
BATIMASTAT	MMP1: not_top	Parkinson Disease	No
BATIMASTAT	MMP1: not_top	Alzheimer Disease	No
BAY 1082439	PIK3CG: not_top	Schizophrenia	No
BAY 80-6946	PIK3CG: not_top	Schizophrenia	No
BAY 94-8862	NR3C2: not_top	Schizophrenia	No
BAY1125976	AKT1: top	Schizophrenia	No
BAY1125976	AKT1: not_top	Parkinson Disease	No
BAY1179470	FGFR2: not_top	Schizophrenia	No
BAY-38-1315	CETP: not_top	Alzheimer Disease	No
BAY-60-5521	CETP: not_top	Alzheimer Disease	No
BAY-85-8102	TSPO: not_top	Schizophrenia	No
BAZEDOXIFENE	ESR1: not_top; ESR2: not_top	Schizophrenia	No
BAZEDOXIFENE	ESR1: not_top; ESR2: not_top	Parkinson Disease	No
BAZEDOXIFENE	ESR1: not_top; ESR2: not_top	Alzheimer Disease	No
BAZEDOXIFENE	ESR1: not_top	Multiple Sclerosis	No
BB-1101	MMP1: not_top; MMP2: not_top; MMP3: not_top	Multiple Sclerosis	Clinical active
BB-1101	MMP1: not_top; MMP3: not_top	Alzheimer Disease	No
BB-1101	MMP1: not_top; MMP3: not_top	Parkinson Disease	No
BB-1101	MMP3: not_top	Schizophrenia	No
BB-3644	MMP1: not_top; MMP2: not_top	Multiple Sclerosis	No
BB-3644	MMP1: not_top	Alzheimer Disease	No
BB-3644	MMP1: not_top	Parkinson Disease	No
BCI-632	GRM3: not_top	Schizophrenia	No
BCI-838	GRM3: not_top	Schizophrenia	No
BCT303	THRA: top	Alzheimer Disease	No
BECAPLERMIN	PDGFRA: not_top; PDGFRB: not_top	Schizophrenia	No
BECAPLERMIN	A2M: not_top	Alzheimer Disease	No
BECAPLERMIN	A2M: not_top	Multiple Sclerosis	No
BECAPLERMIN	A2M: not_top	Parkinson Disease	No
BECLOMETHASONE	NR3C1: not_top	Schizophrenia	No
BECLOMETHASONE	NR3C1: not_top	Multiple Sclerosis	No
BECLOMETHASONE DIPROPIONATE	NR3C1: not_top	Schizophrenia	No
BECLOMETHASONE DIPROPIONATE	NR3C1: not_top	Multiple Sclerosis	No
BECOCALCIDIOL	VDR: not_top	Schizophrenia	No
BECOCALCIDIOL	VDR: not_top	Alzheimer Disease	No
BECOCALCIDIOL	VDR: not_top	Multiple Sclerosis	No
BECOCALCIDIOL	VDR: not_top	Parkinson Disease	No
BEFLOXATONE	MAOA: not_top	Schizophrenia	No
BEFLOXATONE	MAOA: not_top	Parkinson Disease	No
BEFLOXATONE	MAOA: not_top	Alzheimer Disease	No
BEFUNOLOL	ADRB1: not_top; ADRB2: not_top	Alzheimer Disease	No
BEFUNOLOL	ADRB2: not_top	Multiple Sclerosis	No
BEGACESTAT	APH1B: not_top; PSEN1: not_top	Alzheimer Disease	Clinical active
BEGACESTAT	PSEN1: not_top	Schizophrenia	No
BELAGENPUMATUCEL-L	TGFB2: not_top	Parkinson Disease	No
BELAGENPUMATUCEL-L	TGFB2: not_top	Multiple Sclerosis	No
BELAPERIDONE	DRD4: top	Schizophrenia	Clinical active
BELAPERIDONE	DRD4: not_top	Parkinson Disease	No
BELAPERIDONE	DRD4: not_top	Alzheimer Disease	No
BELATACEPT	CD28: not_top; CD80: not_top; CD86: not_top	Multiple Sclerosis	Clinical active
BELINOSTAT	HDAC10: not_top; HDAC3: not_top; HDAC4: not_top	Schizophrenia	No
BELINOSTAT	HDAC6: not_top	Parkinson Disease	No
BENAFENTRINE DIMALEATE	PDE4D: not_top	Schizophrenia	No
BENAZEPRIL	ACE: top; AGT: not_top	Alzheimer Disease	No
BENAZEPRIL	ACE: not_top; AGT: not_top	Schizophrenia	No
BENAZEPRIL	ACE: not_top	Multiple Sclerosis	No
BENAZEPRIL	ACE: not_top	Parkinson Disease	No
BENDROFLUMETHIAZIDE	KCNMA1: not_top	Alzheimer Disease	No
BENRALIZUMAB	IL5RA: not_top	Multiple Sclerosis	No
BENZATROPINE	SLC6A3: not_top	Parkinson Disease	Approved
BENZATROPINE	CHRM1: not_top; HRH1: not_top; SLC6A3: not_top	Schizophrenia	No
BENZATROPINE	CHRM1: not_top; SLC6A3: not_top	Alzheimer Disease	No
BENZBROMARONE	CYP2C19: not_top; CYP2C9: not_top	Parkinson Disease	No
BENZBROMARONE	CYP2C19: not_top	Alzheimer Disease	No
BENZOIC ACID	DAO: top; SLC15A1: not_top	Schizophrenia	Approved
BENZTROPINE	SLC6A3: not_top	Parkinson Disease	Approved
BENZTROPINE	CHRM1: not_top; SLC6A3: not_top	Schizophrenia	Clinical active
BENZTROPINE	CHRM1: not_top; SLC6A3: not_top	Alzheimer Disease	No
BENZTROPINE MESYLATE	CHRNA4: not_top	Parkinson Disease	Approved
BENZTROPINE MESYLATE	CHRNA4: not_top	Schizophrenia	No
BENZTROPINE MESYLATE	CHRNA4: not_top	Alzheimer Disease	No
BENZYLPENICILLIN	SLC15A1: not_top	Schizophrenia	No
BENZYLPENICILLOYL POLYLYSINE	FCER1G: not_top	Alzheimer Disease	No
BEPAFANT	PTAFR: not_top	Multiple Sclerosis	No
BEPOTASTINE	HRH1: not_top	Schizophrenia	No
BEPOTASTINE BESILATE	HRH1: not_top	Schizophrenia	No
BEPRIDIL	ABCB1: not_top; CACNA1A: not_top; CALM1: not_top; KCNH2: not_top	Schizophrenia	No
BEPRIDIL	ABCB1: not_top; CACNA1A: not_top; KCNH2: not_top	Multiple Sclerosis	No
BEPRIDIL	ABCB1: not_top; KCNQ4: not_top	Parkinson Disease	No
BEPRIDIL	ABCB1: not_top	Alzheimer Disease	No
BERBERINE	SLC6A4: not_top	Schizophrenia	No
BERBERINE	SLC6A4: not_top	Parkinson Disease	No
BERBERINE	SLC6A4: not_top	Alzheimer Disease	No
BERTILIMUMAB	CCR3: not_top	Multiple Sclerosis	No
BERUPIPAM	DRD1: not_top	Schizophrenia	Clinical active
BERUPIPAM	DRD1: not_top	Parkinson Disease	No
BERVASTATIN	HMGCR: not_top	Alzheimer Disease	No
BESONPRODIL	GRIN2B: not_top	Parkinson Disease	Clinical active
BESONPRODIL	GRIN2B: top	Schizophrenia	No
BESONPRODIL	GRIN2B: not_top	Alzheimer Disease	No
BETAHISTINE	HRH1: not_top	Schizophrenia	Approved
BETAMETHASONE	NR3C1: not_top	Schizophrenia	No
BETAMETHASONE	NR3C1: not_top	Multiple Sclerosis	No
BETAXOLOL	ADRB1: not_top; ADRB2: not_top	Alzheimer Disease	No
BETAXOLOL	ADRB2: not_top	Multiple Sclerosis	No
BETAZOLE	HRH2: not_top	Schizophrenia	No
BETAZOLE	HRH2: not_top	Parkinson Disease	No
BETHANECHOL	CHRM1: not_top	Schizophrenia	No
BETHANECHOL	CHRM1: not_top	Alzheimer Disease	No
BETHANIDINE	ADRA1A: not_top; ADRA2A: not_top; ADRB1: not_top; ADRB2: not_top; ADRB3: not_top	Alzheimer Disease	No
BETHANIDINE	ADRA1A: not_top; SLC6A2: not_top	Schizophrenia	No
BETHANIDINE	ADRB2: not_top	Multiple Sclerosis	No
BETRIXABAN	KCNH2: not_top	Schizophrenia	No
BETRIXABAN	KCNH2: not_top	Multiple Sclerosis	No
BEVACIZUMAB	C1R: not_top; IL8: top; MTHFR: top	Alzheimer Disease	No
BEVACIZUMAB	MTHFR: top; SHMT1: not_top	Schizophrenia	No
BEVACIZUMAB	FCGR2A: not_top; FCGR3A: not_top; FCGR3B: not_top; IL8: not_top; MTHFR: not_top	Multiple Sclerosis	No
BEVACIZUMAB	HTRA1: not_top; IL8: not_top; MTHFR: not_top; VEGFA: not_top	Parkinson Disease	No
BEVANTOLOL	ADRA1A: not_top; ADRB1: not_top; ADRB2: not_top	Alzheimer Disease	No
BEVANTOLOL	ADRA1A: not_top	Schizophrenia	No
BEVANTOLOL	ADRB2: not_top	Multiple Sclerosis	No
BEVASIRANIB	VEGFA: not_top	Parkinson Disease	No
BEXAROTENE	RXRA: not_top; RXRB: not_top; RXRG: not_top	Alzheimer Disease	No
BEXAROTENE	RXRB: not_top	Schizophrenia	No
BEZ235	PIK3C2A: not_top; PIK3C2B: not_top; PIK3C2G: not_top; PIK3C3: not_top; PIK3CB: not_top; PIK3CD: not_top; PIK3CG: not_top; PIK3R1: not_top; PIK3R2: not_top; PIK3R3: not_top; PIK3R4: not_top	Schizophrenia	No
BEZ235	PIK3CD: not_top; PIK3R3: not_top	Parkinson Disease	No
BEZ235	PIK3R1: not_top	Alzheimer Disease	No
BEZAFIBRATE	PPARA: not_top; PPARG: not_top	Multiple Sclerosis	Clinical active
BEZAFIBRATE	PPARA: not_top; PPARD: not_top; PPARG: not_top; RXRB: not_top	Schizophrenia	No
BEZAFIBRATE	PPARA: not_top; PPARD: not_top; PPARG: not_top; RXRA: not_top; RXRB: not_top; RXRG: not_top	Alzheimer Disease	No
BF-389	ALOX5: not_top	Multiple Sclerosis	No
BF-389	ALOX5: not_top	Alzheimer Disease	No
BG-9928	ADORA2A: not_top	Schizophrenia	No
BG-9928	ADORA2A: not_top	Parkinson Disease	No
BG-9928	ADORA2A: not_top	Alzheimer Disease	No
BGC-20-1259	SLC6A4: not_top	Parkinson Disease	Clinical active
BGC-20-1259	ACHE: not_top; SLC6A4: not_top	Alzheimer Disease	No
BGC-20-1259	SLC6A4: not_top	Schizophrenia	No
BGC20-1531	PTGER4: not_top	Multiple Sclerosis	No
BGC-20-1531	PTGER4: not_top	Multiple Sclerosis	No
BGJ398	FGFR1: not_top; FGFR2: not_top; FGFR3: not_top; FGFR4: not_top; PIK3C2A: not_top; PIK3C2B: not_top; PIK3C2G: not_top; PIK3C3: not_top; PIK3CB: not_top; PIK3CD: not_top; PIK3CG: not_top; PIK3R1: not_top; PIK3R2: not_top; PIK3R3: not_top; PIK3R4: not_top	Schizophrenia	No
BGJ398	PIK3CD: not_top; PIK3R3: not_top	Parkinson Disease	No
BGJ398	PIK3R1: not_top	Alzheimer Disease	No
BGT226	PIK3CG: not_top	Schizophrenia	No
BI-135585	HSD11B1: not_top	Alzheimer Disease	No
BI-1356	CHRM1: not_top; KCNH2: not_top	Schizophrenia	No
BI-1356	CHRM1: not_top	Alzheimer Disease	No
BI-1356	KCNH2: not_top	Multiple Sclerosis	No
BI-505	ICAM1: not_top	Schizophrenia	No
BI-505	ICAM1: not_top	Alzheimer Disease	No
BI-505	ICAM1: not_top	Multiple Sclerosis	No
BI-505	ICAM1: not_top	Parkinson Disease	No
BIA	COMT: top	Schizophrenia	No
BIA	COMT: not_top	Alzheimer Disease	No
BIA	COMT: not_top	Multiple Sclerosis	No
BIA	COMT: not_top	Parkinson Disease	No
BIA 3-202	COMT: not_top	Parkinson Disease	Clinical active
BIA 3-202	COMT: top	Schizophrenia	No
BIA 3-202	COMT: not_top	Multiple Sclerosis	No
BIA 3-202	COMT: not_top	Alzheimer Disease	No
BIBU-251	ITGB3: not_top	Multiple Sclerosis	No
BIBU-251	ITGB3: not_top	Parkinson Disease	No
BIBW 2992	EGFR: not_top; ERBB2: not_top	Schizophrenia	No
BIBW2992	EGFR: not_top	Schizophrenia	No
BIBX-1382	EGFR: not_top	Schizophrenia	No
BICALUTAMIDE	AR: not_top	Schizophrenia	No
BICALUTAMIDE	AR: not_top	Alzheimer Disease	No
BICIFADINE	DRD2: top; SLC6A2: not_top; SLC6A4: not_top	Schizophrenia	No
BICIFADINE	DRD2: not_top; SLC6A4: not_top	Parkinson Disease	No
BICIFADINE	SLC6A4: not_top	Alzheimer Disease	No
BIFEMELANE	MAOA: not_top	Alzheimer Disease	Clinical active
BIFEMELANE	MAOA: not_top	Schizophrenia	No
BIFEMELANE	MAOA: not_top	Parkinson Disease	No
BIFEPRUNOX	DRD2: top; DRD3: not_top; HTR1A: not_top; HTR2A: top; HTR2C: not_top; HTR7: not_top	Schizophrenia	Clinical active
BIFEPRUNOX	DRD2: not_top; DRD3: not_top; HTR2A: not_top	Parkinson Disease	Clinical active
BIFEPRUNOX	DRD3: not_top; HTR2A: not_top; HTR2C: not_top	Alzheimer Disease	No
BIIB014	ADORA2A: not_top	Parkinson Disease	Clinical active
BIIB014	ADORA2A: not_top	Schizophrenia	No
BIIB014	ADORA2A: not_top	Alzheimer Disease	No
BIIB022	IGF1R: not_top	Schizophrenia	No
BIIB037	APH1B: not_top; APP: not_top; PSEN1: not_top	Alzheimer Disease	Clinical active
BIIB037	PSEN1: not_top	Schizophrenia	No
BI-L-357	ALOX5: not_top	Multiple Sclerosis	No
BI-L-357	ALOX5: not_top	Alzheimer Disease	No
BILA-2157BS	REN: not_top	Alzheimer Disease	No
BILASTINE	HRH1: not_top	Schizophrenia	No
BIM23A760	DRD2: top	Schizophrenia	No
BIM23A760	DRD2: not_top	Parkinson Disease	No
BIMG80	DRD1: not_top; DRD2: top; DRD4: top	Schizophrenia	Clinical active
BIMG80	DRD1: not_top; DRD2: not_top; DRD4: not_top	Parkinson Disease	No
BIMG80	DRD4: not_top	Alzheimer Disease	No
BIMOSIAMOSE	SELE: not_top; SELL: not_top; SELP: not_top	Multiple Sclerosis	No
BINODENOSON	ADORA2A: not_top; ADORA2B: not_top	Alzheimer Disease	No
BINODENOSON	ADORA2A: not_top	Schizophrenia	No
BINODENOSON	ADORA2A: not_top	Parkinson Disease	No
BIO-1211	ITGA4: not_top	Multiple Sclerosis	No
BIOTIN	ACACA: not_top; MCCC1: top	Parkinson Disease	No
BIPERIDEN	CHRM1: not_top; CHRM5: not_top; CHRNA2: not_top	Schizophrenia	No
BIPERIDEN	CHRM1: not_top; CHRNA2: not_top	Alzheimer Disease	No
BIRICODAR	ABCB1: not_top	Schizophrenia	No
BIRICODAR	ABCB1: not_top	Parkinson Disease	No
BIRICODAR	ABCB1: not_top	Alzheimer Disease	No
BIRICODAR	ABCB1: not_top	Multiple Sclerosis	No
BIRICODAR DICITRATE	ABCG2: not_top	Multiple Sclerosis	No
BISOPROLOL	ADRB1: not_top; ADRB2: not_top	Alzheimer Disease	No
BISOPROLOL	ADRB2: not_top	Multiple Sclerosis	No
BISPHOSPHONATES	ALDH1A2: not_top; FAM19A5: not_top; IL1B: top; VDR: not_top	Schizophrenia	No
BISPHOSPHONATES	CYP2C8: not_top; FDPS: not_top; IL1B: top; SFRP5: not_top; VDR: not_top	Alzheimer Disease	No
BISPHOSPHONATES	IL1B: not_top; VDR: not_top	Parkinson Disease	No
BISPHOSPHONATES	IL1B: not_top; VDR: not_top	Multiple Sclerosis	No
BIS-TRIAZOLE DERIVATIVE 10	PLG: not_top	Alzheimer Disease	No
BITHIONOL	ESR1: not_top; ESR2: not_top	Schizophrenia	No
BITHIONOL	ESR1: not_top; ESR2: not_top	Parkinson Disease	No
BITHIONOL	ESR1: not_top; ESR2: not_top	Alzheimer Disease	No
BITHIONOL	ESR1: not_top	Multiple Sclerosis	No
BITOLTEROL	ADRB2: not_top	Alzheimer Disease	No
BITOLTEROL	ADRB2: not_top	Multiple Sclerosis	No
BKM120	PIK3C2A: not_top; PIK3C2B: not_top; PIK3C2G: not_top; PIK3C3: not_top; PIK3CB: not_top; PIK3CD: not_top; PIK3CG: not_top; PIK3R1: not_top; PIK3R2: not_top; PIK3R3: not_top; PIK3R4: not_top	Schizophrenia	No
BKM120	PIK3CD: not_top; PIK3R3: not_top	Parkinson Disease	No
BKM120	PIK3R1: not_top	Alzheimer Disease	No
BKT-140	CXCR4: top	Multiple Sclerosis	No
BL-1020	DRD2: top; HTR2A: top	Schizophrenia	Clinical active
BL-1020	DRD2: not_top; HTR2A: not_top	Parkinson Disease	No
BL-1020	HTR2A: not_top	Alzheimer Disease	No
BL-7040	TLR9: not_top	Multiple Sclerosis	No
BL-8040	CXCR4: top	Multiple Sclerosis	No
BLEOMYCIN	BLMH: not_top	Alzheimer Disease	No
BLINATUMOMAB	CD3D: not_top; CD4: not_top	Schizophrenia	No
BLINATUMOMAB	CD3D: not_top; CD4: not_top	Multiple Sclerosis	No
BLONANSERIN	DRD2: top; HTR2A: top	Schizophrenia	Approved
BLONANSERIN	DRD2: not_top; HTR2A: not_top	Parkinson Disease	No
BLONANSERIN	HTR2A: not_top	Alzheimer Disease	No
BM-17.0744	PPARA: not_top	Multiple Sclerosis	Clinical active
BM-17.0744	PPARA: not_top	Schizophrenia	No
BM-17.0744	PPARA: not_top	Alzheimer Disease	No
BMN-673	PARP1: not_top	Parkinson Disease	No
BMN-673	PARP1: not_top	Alzheimer Disease	No
BMS 275291	MMP1: not_top; MMP2: not_top	Multiple Sclerosis	No
BMS 275291	MMP1: not_top	Alzheimer Disease	No
BMS 275291	MMP1: not_top	Parkinson Disease	No
BMS-180431	HMGCR: not_top	Alzheimer Disease	No
BMS-181100	HTR1A: not_top	Schizophrenia	Clinical active
BMS-181101	HTR1D: not_top	Schizophrenia	No
BMS-181885	HTR1D: not_top	Schizophrenia	No
BMS-210285	ADRB3: not_top	Alzheimer Disease	No
BMS-582664	FGFR3: not_top	Schizophrenia	No
BMS-582949	MAPK14: not_top	Schizophrenia	No
BMS-599626	EGFR: not_top; ERBB2: not_top; ERBB4: not_top	Schizophrenia	No
BMS-690514	EGFR: not_top; ERBB2: not_top; ERBB4: not_top	Schizophrenia	No
BMS-695735	FGFR1: not_top; IGF1R: not_top	Schizophrenia	No
BMS-708163	APH1A: not_top; APH1B: not_top; NCSTN: not_top; PSEN1: not_top; PSEN2: not_top	Alzheimer Disease	Clinical active
BMS-708163	NCSTN: not_top; PSEN1: not_top; PSEN2: not_top	Schizophrenia	No
BMS-754807	IGF1R: not_top	Schizophrenia	No
BMS-770767	HSD11B1: not_top	Alzheimer Disease	No
BMS-777607	MET: not_top	Schizophrenia	No
BMS-813160	CCR5: not_top	Schizophrenia	No
BMS-813160	CCR5: not_top	Alzheimer Disease	No
BMS-813160	CCR5: not_top	Multiple Sclerosis	No
BMS-813160	CCR5: not_top	Parkinson Disease	No
BMS-816336	HSD11B1: not_top	Alzheimer Disease	No
BMS-820132	GCK: not_top	Alzheimer Disease	No
BMS-932481	APH1B: not_top	Alzheimer Disease	Clinical active
BMS-936564	CXCR4: top	Multiple Sclerosis	No
BMS-945429	IL6: not_top	Schizophrenia	No
BMS-945429	IL6: not_top	Parkinson Disease	No
BMS-945429	IL6: not_top	Alzheimer Disease	No
BMS-945429	IL6: not_top	Multiple Sclerosis	No
BMS-PCSK9	PCSK9: not_top	Alzheimer Disease	No
BMS-PCSK9	PCSK9: not_top	Parkinson Disease	No
BMY-21950	HMGCR: not_top	Alzheimer Disease	No
BMY-22089	HMGCR: not_top	Alzheimer Disease	No
BNP-166	IL1B: top	Alzheimer Disease	No
BNP-166	IL1B: top	Schizophrenia	No
BNP-166	IL1B: not_top	Parkinson Disease	No
BNP-166	IL1B: not_top	Multiple Sclerosis	No
BOCEPREVIR	CTSS: not_top	Alzheimer Disease	No
BOCEPREVIR	CTSS: not_top	Multiple Sclerosis	No
BOCOCIZUMAB	PCSK9: not_top	Alzheimer Disease	No
BOCOCIZUMAB	PCSK9: not_top	Parkinson Disease	No
BOPINDOLOL	ADRB1: not_top; ADRB2: not_top; ADRB3: not_top	Alzheimer Disease	No
BOPINDOLOL	HTR1A: not_top; HTR1B: not_top	Schizophrenia	No
BOPINDOLOL	ADRB2: not_top	Multiple Sclerosis	No
BORTEZOMIB	NFKB1: not_top; PSMA7: not_top; PSMC4: not_top	Parkinson Disease	No
BORTEZOMIB	NFKB1: not_top; PSMB8: not_top; PSMB9: not_top; PSMC5: not_top; PSMD12: not_top; PSMD8: not_top	Multiple Sclerosis	No
BORTEZOMIB	PSMB7: not_top; PSMB9: not_top	Alzheimer Disease	No
BOSUTINIB	BCR: not_top; CAMK2G: not_top	Alzheimer Disease	No
BOTULINUM TOXIN TYPE A	SNAP25: not_top	Schizophrenia	No
BOTULINUM TOXIN TYPE B	VAMP2: not_top	Schizophrenia	No
BP4.879A	DRD3: not_top	Schizophrenia	Clinical active
BP4.879A	DRD3: not_top	Parkinson Disease	No
BP4.879A	DRD3: not_top	Alzheimer Disease	No
BP-897	ADRA1A: not_top; DRD1: not_top; DRD2: top; DRD3: not_top; DRD4: top; HTR1A: not_top	Schizophrenia	No
BP-897	ADRA1A: not_top; ADRA2A: not_top; DRD3: not_top; DRD4: not_top	Alzheimer Disease	No
BP-897	DRD1: not_top; DRD2: not_top; DRD3: not_top; DRD4: not_top	Parkinson Disease	No
BPX-101	CD40: top	Multiple Sclerosis	No
BPX-101	CD40: not_top	Alzheimer Disease	No
BQCA	CHRM1: not_top	Schizophrenia	No
BQCA	CHRM1: not_top	Alzheimer Disease	No
BRADANICLINE	CHRNA7: not_top	Schizophrenia	No
BRADANICLINE	CHRNA7: not_top	Alzheimer Disease	No
BRADANICLINE	CHRNA7: not_top	Parkinson Disease	No
BRASOFENSINE	DRD2: not_top	Parkinson Disease	Clinical active
BRASOFENSINE	DRD2: top	Schizophrenia	No
BREMELANOTIDE	MC1R: not_top	Parkinson Disease	No
BREMELANOTIDE	MC1R: not_top	Multiple Sclerosis	No
BRENTUXIMAB VEDOTIN	TNFRSF8: not_top	Alzheimer Disease	No
BREXPIPRAZOLE	DRD2: top; HTR1A: not_top; HTR2A: top	Schizophrenia	Approved
BREXPIPRAZOLE	DRD2: not_top; HTR2A: not_top	Parkinson Disease	No
BREXPIPRAZOLE	HTR2A: not_top	Alzheimer Disease	No
BRIAKINUMAB	IL12A: top; IL12B: not_top	Multiple Sclerosis	Clinical active
BRIAKINUMAB	IL12A: not_top; IL12B: not_top	Schizophrenia	No
BRIMONIDINE	ADRA2A: not_top	Alzheimer Disease	No
BRIVANIB	FGFR1: not_top; FGFR2: not_top	Schizophrenia	No
BROMAZEPAM	GABRA1: not_top; GABRA2: not_top; GABRA5: not_top; GABRA6: not_top; GABRB2: top; GABRE: not_top; GABRG2: not_top; GABRP: not_top	Schizophrenia	No
BROMAZEPAM	GABRA3: not_top	Multiple Sclerosis	No
BROMFENAC	PTGS1: not_top; PTGS2: not_top	Schizophrenia	No
BROMFENAC	PTGS2: not_top	Parkinson Disease	No
BROMFENAC	PTGS2: not_top	Alzheimer Disease	No
BROMFENAC	PTGS2: not_top	Multiple Sclerosis	No
BROMOCRIPTINE	ABCB1: not_top; DRD1: not_top; DRD2: not_top; DRD3: not_top; DRD4: not_top; DRD5: not_top; HTR2A: not_top; HTR6: not_top	Parkinson Disease	Approved
BROMOCRIPTINE	ABCB1: not_top; ADRA1A: not_top; DRD1: not_top; DRD2: top; DRD3: not_top; DRD4: top; DRD5: not_top; HTR1A: not_top; HTR1B: not_top; HTR1D: not_top; HTR2A: top; HTR2C: not_top; HTR6: not_top; HTR7: not_top	Schizophrenia	No
BROMOCRIPTINE	ABCB1: not_top; ADRA1A: not_top; ADRA2A: not_top; DRD3: not_top; DRD4: not_top; HTR2A: not_top; HTR2C: not_top; HTR6: not_top	Alzheimer Disease	No
BROMOCRIPTINE	ABCB1: not_top	Multiple Sclerosis	No
BROMODIPHENHYDRAMINE	HRH1: not_top	Schizophrenia	No
BROMOPRIDE	DRD2: top	Schizophrenia	No
BROMOPRIDE	DRD2: not_top	Parkinson Disease	No
BROMPERIDOL	ABCB1: not_top; DRD2: top	Schizophrenia	Clinical active
BROMPERIDOL	ABCB1: not_top; DRD2: not_top	Parkinson Disease	No
BROMPERIDOL	ABCB1: not_top	Multiple Sclerosis	No
BROMPERIDOL	ABCB1: not_top	Alzheimer Disease	No
BROMPHENIRAMINE	CHRM1: not_top; CHRM5: not_top; HRH1: not_top	Schizophrenia	No
BROMPHENIRAMINE	CHRM1: not_top	Alzheimer Disease	No
BROXATEROL	ADRB2: not_top	Alzheimer Disease	No
BROXATEROL	ADRB2: not_top	Multiple Sclerosis	No
BRYOSTATIN	PRKCA: not_top; PRKCG: not_top	Schizophrenia	No
BRYOSTATIN	PRKCA: not_top	Multiple Sclerosis	No
BRYOSTATIN	PRKCG: not_top	Parkinson Disease	No
BSF-78438	DRD1: not_top	Schizophrenia	Clinical active
BSF-78438	DRD1: not_top	Parkinson Disease	No
BSI-201	PARP1: not_top	Parkinson Disease	No
BSI-201	PARP1: not_top	Alzheimer Disease	No
BT-061	CD4: not_top	Schizophrenia	No
BT-061	CD4: not_top	Multiple Sclerosis	No
BTS-73947	DRD1: not_top	Schizophrenia	Clinical active
BTS-73947	DRD1: not_top	Parkinson Disease	No
BTS-79018	DRD3: not_top; HTR1A: not_top	Schizophrenia	Clinical active
BTS-79018	DRD3: not_top	Parkinson Disease	No
BTS-79018	DRD3: not_top	Alzheimer Disease	No
BU-4514N	NGFR: not_top	Alzheimer Disease	Clinical active
BU-4514N	NGFR: not_top	Schizophrenia	No
BU-4601A	ALOX5: not_top	Alzheimer Disease	No
BU-4601A	ALOX5: not_top	Multiple Sclerosis	No
BUCINDOLOL	ADRB1: not_top; ADRB2: not_top; ADRB3: not_top; CYP2D6: not_top	Alzheimer Disease	No
BUCINDOLOL	ADRB2: not_top; CYP2D6: not_top	Multiple Sclerosis	No
BUCINDOLOL	CYP2D6: not_top	Schizophrenia	No
BUCINDOLOL	CYP2D6: not_top	Parkinson Disease	No
BUDESONIDE	FCER2: not_top	Parkinson Disease	No
BUDESONIDE	NR3C1: not_top	Schizophrenia	No
BUDESONIDE	NR3C1: not_top	Multiple Sclerosis	No
BUFEXAMAC	HDAC10: not_top	Schizophrenia	No
BUFEXAMAC	HDAC6: not_top	Parkinson Disease	No
BUPRANOLOL	ADRB1: not_top; ADRB2: not_top; ADRB3: not_top	Alzheimer Disease	No
BUPRANOLOL	ADRB2: not_top	Multiple Sclerosis	No
BUPROPION	ARVCF: not_top; COMT: top; DRD1: not_top; DRD2: top; SLC6A2: not_top; SLC6A3: not_top	Schizophrenia	No
BUPROPION	ANKK1: not_top; COMT: not_top; DRD1: not_top; DRD2: not_top; SLC6A3: not_top	Parkinson Disease	No
BUPROPION	CHRNA3: not_top; COMT: not_top; SLC6A3: not_top	Alzheimer Disease	No
BUPROPION	COMT: not_top	Multiple Sclerosis	No
BUSERELIN	LHCGR: not_top	Alzheimer Disease	No
BUSPIRONE	CYP3A4: not_top; CYP3A5: not_top; DRD2: top; HTR1A: not_top	Schizophrenia	No
BUSPIRONE	DRD2: not_top	Parkinson Disease	No
BUSULFAN	MTHFR: top	Schizophrenia	No
BUSULFAN	MTHFR: top	Alzheimer Disease	No
BUSULFAN	MTHFR: not_top	Multiple Sclerosis	No
BUSULFAN	MTHFR: not_top	Parkinson Disease	No
BUTABARBITAL	CHRNA4: not_top; CHRNA7: not_top; GABRA1: not_top; GABRA2: not_top; GABRA5: not_top; GABRA6: not_top; GABRB2: top; GABRE: not_top; GABRG2: not_top; GABRP: not_top; GRIA2: not_top; GRIK2: not_top	Schizophrenia	No
BUTABARBITAL	CHRNA4: not_top; CHRNA7: not_top	Parkinson Disease	No
BUTABARBITAL	CHRNA4: not_top; CHRNA7: not_top	Alzheimer Disease	No
BUTABARBITAL	GABRA3: not_top	Multiple Sclerosis	No
BUTALBITAL	CHRFAM7A: not_top; CHRNA4: not_top; CHRNA7: not_top; GABRA1: not_top; GABRA2: not_top; GABRA5: not_top; GABRA6: not_top; GABRB2: top; GABRE: not_top; GABRG2: not_top; GABRP: not_top; GRIA2: not_top; GRIK2: not_top	Schizophrenia	No
BUTALBITAL	CHRFAM7A: not_top; CHRNA4: not_top; CHRNA7: not_top	Alzheimer Disease	No
BUTALBITAL	CHRNA4: not_top; CHRNA7: not_top	Parkinson Disease	No
BUTALBITAL	GABRA3: not_top	Multiple Sclerosis	No
BUTETHAL	CHRNA4: not_top; CHRNA7: not_top; GABRA1: not_top; GABRA2: not_top; GABRA5: not_top; GABRA6: not_top; GRIA2: not_top; GRIK2: not_top	Schizophrenia	No
BUTETHAL	CHRNA4: not_top; CHRNA7: not_top	Parkinson Disease	No
BUTETHAL	CHRNA4: not_top; CHRNA7: not_top	Alzheimer Disease	No
BUTETHAL	GABRA3: not_top	Multiple Sclerosis	No
BVT-3498	HSD11B1: not_top	Alzheimer Disease	No
BW A4C	ALOX5: not_top	Multiple Sclerosis	No
BW A4C	ALOX5: not_top	Alzheimer Disease	No
BW B70C	ALOX5: not_top	Alzheimer Disease	No
BW B70C	ALOX5: not_top	Multiple Sclerosis	No
BW-1370U87	MAOA: not_top	Schizophrenia	No
BW-1370U87	MAOA: not_top	Parkinson Disease	No
BW-1370U87	MAOA: not_top	Alzheimer Disease	No
BW-858C	ALOX5: not_top	Multiple Sclerosis	No
BW-858C	ALOX5: not_top	Alzheimer Disease	No
BYL719	PIK3C2A: not_top; PIK3C2B: not_top; PIK3C2G: not_top; PIK3C3: not_top; PIK3CB: not_top; PIK3CD: not_top; PIK3CG: not_top; PIK3R1: not_top; PIK3R2: not_top; PIK3R3: not_top; PIK3R4: not_top; PTEN: not_top	Schizophrenia	No
BYL719	PIK3CD: not_top; PIK3R3: not_top	Parkinson Disease	No
BYL719	PIK3R1: not_top; PTEN: not_top	Alzheimer Disease	No
C1-INH	C1S: not_top	Multiple Sclerosis	No
C326	IL6: not_top	Schizophrenia	No
C326	IL6: not_top	Multiple Sclerosis	No
C326	IL6: not_top	Alzheimer Disease	No
C326	IL6: not_top	Parkinson Disease	No
CA4P	TUBB: not_top	Alzheimer Disease	No
CABAZITAXEL	TUBB: not_top	Alzheimer Disease	No
CABERGOLINE	DRD1: not_top; DRD2: not_top; DRD3: not_top; DRD4: not_top; DRD5: not_top; HTR2A: not_top	Parkinson Disease	Approved
CABERGOLINE	ADRA1A: not_top; DRD1: not_top; DRD2: top; DRD3: not_top; DRD4: top; DRD5: not_top; HTR1A: not_top; HTR1B: not_top; HTR1D: not_top; HTR2A: top; HTR2C: not_top; HTR7: not_top	Schizophrenia	No
CABERGOLINE	ADRA1A: not_top; ADRA2A: not_top; ADRB1: not_top; ADRB2: not_top; DRD3: not_top; DRD4: not_top; HTR2A: not_top; HTR2C: not_top	Alzheimer Disease	No
CABERGOLINE	ADRB2: not_top	Multiple Sclerosis	No
CABOZANTINIB	CFLAR: not_top; MET: not_top; RET: not_top	Schizophrenia	No
CABOZANTINIB	CFLAR: not_top	Multiple Sclerosis	No
CABOZANTINIB	RET: not_top	Parkinson Disease	No
CAD106	APH1B: not_top; APP: not_top; PSEN1: not_top	Alzheimer Disease	Clinical active
CAD106	PSEN1: not_top	Schizophrenia	No
CAD-106	APH1B: not_top; PSEN1: not_top	Alzheimer Disease	Clinical active
CAD-106	PSEN1: not_top	Schizophrenia	No
CADI-05	TLR4: not_top; TLR9: not_top	Multiple Sclerosis	No
CADI-05	TLR4: not_top	Alzheimer Disease	No
CAFFEINE	ADORA2A: not_top; ATM: not_top; CYP3A4: not_top; CYP3A5: not_top; DRD2: top; PDE4B: top; PDE4D: not_top; PDE7B: not_top; PIK3CB: not_top; PIK3CD: not_top; RYR3: not_top	Schizophrenia	No
CAFFEINE	ADORA2A: not_top; ADORA2B: not_top; CYP2C8: not_top; PDE3B: not_top	Alzheimer Disease	No
CAFFEINE	ADORA2A: not_top; CYP2C9: not_top; DRD2: not_top; PIK3CD: not_top	Parkinson Disease	No
CAFFEINE	PDE4B: not_top; PDE8B: not_top; RYR3: not_top	Multiple Sclerosis	No
CAL-1	CCR5: not_top	Schizophrenia	No
CAL-1	CCR5: not_top	Multiple Sclerosis	No
CAL-1	CCR5: not_top	Parkinson Disease	No
CAL-1	CCR5: not_top	Alzheimer Disease	No
CAL-101	PIK3CD: not_top; PIK3CG: not_top	Schizophrenia	No
CAL-101	PIK3CD: not_top	Parkinson Disease	No
CALCIDIOL	VDR: not_top	Schizophrenia	No
CALCIDIOL	VDR: not_top	Multiple Sclerosis	No
CALCIDIOL	VDR: not_top	Alzheimer Disease	No
CALCIDIOL	VDR: not_top	Parkinson Disease	No
CALCIPOTRIENE	VDR: not_top	Schizophrenia	No
CALCIPOTRIENE	VDR: not_top	Parkinson Disease	No
CALCIPOTRIENE	VDR: not_top	Alzheimer Disease	No
CALCIPOTRIENE	VDR: not_top	Multiple Sclerosis	No
CALCIPOTRIOL	VDR: not_top	Schizophrenia	No
CALCIPOTRIOL	VDR: not_top	Parkinson Disease	No
CALCIPOTRIOL	VDR: not_top	Multiple Sclerosis	No
CALCIPOTRIOL	VDR: not_top	Alzheimer Disease	No
CALCITRIOL	GC: not_top; VDR: not_top	Multiple Sclerosis	Clinical active
CALCITRIOL	GC: not_top; VDR: not_top	Schizophrenia	No
CALCITRIOL	GC: not_top; VDR: not_top	Alzheimer Disease	No
CALCITRIOL	VDR: not_top	Parkinson Disease	No
CALCIUM	CACNA1C: not_top; CALM1: not_top; S100B: not_top; VDR: not_top	Schizophrenia	No
CALCIUM	CAST: not_top; CP: not_top; VDR: not_top	Parkinson Disease	No
CALCIUM	CAST: not_top; S100B: not_top; VDR: not_top	Alzheimer Disease	No
CALCIUM	VDR: not_top	Multiple Sclerosis	No
CALUSTERONE	AR: not_top	Schizophrenia	No
CALUSTERONE	AR: not_top	Alzheimer Disease	No
CAMOBUCOL	TNF: top	Alzheimer Disease	No
CAMOBUCOL	TNF: not_top	Schizophrenia	No
CAMOBUCOL	TNF: not_top	Multiple Sclerosis	No
CAMOBUCOL	TNF: not_top	Parkinson Disease	No
CANAKINUMAB	IL1B: top	Alzheimer Disease	No
CANAKINUMAB	IL1B: top	Schizophrenia	No
CANAKINUMAB	IL1B: not_top	Parkinson Disease	No
CANAKINUMAB	IL1B: not_top	Multiple Sclerosis	No
CAND 5	VEGFA: not_top	Parkinson Disease	No
CANDOXATRIL	ACE: top; MME: not_top	Alzheimer Disease	No
CANDOXATRIL	ACE: not_top	Schizophrenia	No
CANDOXATRIL	ACE: not_top	Parkinson Disease	No
CANDOXATRIL	ACE: not_top	Multiple Sclerosis	No
CANDOXATRILAT	MME: not_top	Alzheimer Disease	No
CANERTINIB	EGFR: not_top	Schizophrenia	No
CANFOSFAMIDE	GSTP1: not_top	Schizophrenia	No
CANFOSFAMIDE	GSTP1: not_top	Alzheimer Disease	No
CANFOSFAMIDE	GSTP1: not_top	Multiple Sclerosis	No
CANFOSFAMIDE	GSTP1: not_top	Parkinson Disease	No
CANNABINOIDS	FAAH: not_top	Schizophrenia	Clinical active
CAPECITABINE	PTGS2: not_top	Schizophrenia	No
CAPECITABINE	PTGS2: not_top	Parkinson Disease	No
CAPECITABINE	PTGS2: not_top	Multiple Sclerosis	No
CAPECITABINE	PTGS2: not_top	Alzheimer Disease	No
CAPROSPINOL	APP: not_top	Alzheimer Disease	Clinical active
CAPTODIAME	DRD3: not_top; HTR2C: not_top	Schizophrenia	No
CAPTODIAME	DRD3: not_top; HTR2C: not_top	Alzheimer Disease	No
CAPTODIAME	DRD3: not_top	Parkinson Disease	No
CAPTOPRIL	ACE: top	Alzheimer Disease	No
CAPTOPRIL	ACE: not_top; MMP2: not_top; MMP9: not_top	Multiple Sclerosis	No
CAPTOPRIL	ACE: not_top; MMP9: not_top	Schizophrenia	No
CAPTOPRIL	ACE: not_top	Parkinson Disease	No
CARACEMIDE	ACHE: not_top	Alzheimer Disease	No
CARBACHOL	ACHE: not_top; CHRM1: not_top; CHRNA2: not_top	Alzheimer Disease	No
CARBACHOL	CHRM1: not_top; CHRM5: not_top; CHRNA2: not_top	Schizophrenia	No
CARBAMAZEPINE	CHRNA4: not_top; CHRNB2: top; CYP1A1: not_top; CYP2C19: not_top; CYP2C8: not_top; FLOT1: not_top; HSPA1A: not_top; HSPA1L: not_top; LTA: not_top; MICA: not_top; TNF: top	Alzheimer Disease	No
CARBAMAZEPINE	CHRNA4: not_top; CHRNB2: not_top; CYP3A4: not_top; CYP3A5: not_top; HSPA1A: not_top; HSPA1L: not_top; LTA: not_top; TNF: not_top	Schizophrenia	No
CARBAMAZEPINE	CHRNA4: not_top; CYP1A1: not_top; CYP2C19: not_top; HLA-A: not_top; HLA-B: not_top; HSPA1A: not_top; HSPA1L: not_top; TNF: not_top	Parkinson Disease	No
CARBAMAZEPINE	HSPA1A: not_top; HSPA1L: not_top; LTA: not_top; MICA: not_top; TNF: not_top	Multiple Sclerosis	No
CARBIDOPA	DDC: not_top	Parkinson Disease	Approved
CARBIDOPA	DDC: not_top	Schizophrenia	No
CARBINOXAMINE	CHRM1: not_top; HRH1: not_top	Schizophrenia	No
CARBINOXAMINE	CHRM1: not_top	Alzheimer Disease	No
CARBOCISTEINE	GSTP1: not_top	Schizophrenia	No
CARBOCISTEINE	GSTP1: not_top	Multiple Sclerosis	No
CARBOCISTEINE	GSTP1: not_top	Parkinson Disease	No
CARBOCISTEINE	GSTP1: not_top	Alzheimer Disease	No
CARBOPLATIN	ABCB1: not_top; ALDH1A1: not_top; MTHFR: top; XRCC1: not_top	Schizophrenia	No
CARBOPLATIN	ABCB1: not_top; BCL2: not_top; MTHFR: top; XRCC1: not_top	Alzheimer Disease	No
CARBOPLATIN	ABCB1: not_top; BCL2: not_top; MTHFR: not_top	Multiple Sclerosis	No
CARBOPLATIN	ABCB1: not_top; BCL2: not_top; MTHFR: not_top	Parkinson Disease	No
CAREBASTINE	HRH1: not_top	Schizophrenia	No
CARFILZOMIB	PSMB7: not_top; PSMB9: not_top	Alzheimer Disease	No
CARFILZOMIB	PSMB8: not_top; PSMB9: not_top; PSMC5: not_top; PSMD12: not_top; PSMD8: not_top	Multiple Sclerosis	No
CARFILZOMIB	PSMA7: not_top; PSMC4: not_top	Parkinson Disease	No
CARIPRAZINE	DRD2: top; DRD3: not_top; HRH1: not_top; HTR1A: not_top; HTR2A: top	Schizophrenia	Approved
CARIPRAZINE	DRD2: not_top; DRD3: not_top; HTR2A: not_top	Parkinson Disease	No
CARIPRAZINE	DRD3: not_top; HTR2A: not_top	Alzheimer Disease	No
CARISOPRODOL	GABRA1: not_top; GABRB2: top; GABRG2: not_top	Schizophrenia	No
CARISOPRODOL	CYP2C19: not_top	Alzheimer Disease	No
CARISOPRODOL	CYP2C19: not_top	Parkinson Disease	No
CARMOTEROL	ADRB2: not_top	Multiple Sclerosis	No
CARMOTEROL	ADRB2: not_top	Alzheimer Disease	No
CARMOXIROLE	DRD2: top	Schizophrenia	No
CARMOXIROLE	DRD2: not_top	Parkinson Disease	No
CARPHENAZINE	DRD1: not_top; DRD2: top; DRD5: not_top	Schizophrenia	Approved
CARPHENAZINE	DRD1: not_top; DRD2: not_top; DRD5: not_top	Parkinson Disease	No
CARTEOLOL	ADRB1: not_top; ADRB2: not_top	Alzheimer Disease	No
CARTEOLOL	ADRB2: not_top	Multiple Sclerosis	No
CARVEDILOL	ABCB1: not_top; ADRA1A: not_top; CYP2D6: not_top; KCNH2: not_top	Schizophrenia	No
CARVEDILOL	ABCB1: not_top; ADRA1A: not_top; ADRA2A: not_top; ADRB1: not_top; ADRB2: not_top; ADRB3: not_top; CYP2D6: not_top; HIF1A: not_top	Alzheimer Disease	No
CARVEDILOL	ABCB1: not_top; ADRB2: not_top; CYP2D6: not_top; KCNH2: not_top; NDUFC2: not_top; SELE: not_top; VCAM1: not_top	Multiple Sclerosis	No
CARVEDILOL	ABCB1: not_top; CYP2D6: not_top; VEGFA: not_top	Parkinson Disease	No
CAT-213	CCL11: not_top	Multiple Sclerosis	No
CAT-354	IL13: not_top	Multiple Sclerosis	No
CATUMAXOMAB	CD3D: not_top; CD3G: not_top	Multiple Sclerosis	No
CATUMAXOMAB	CD3D: not_top	Schizophrenia	No
CB-03-01	AR: not_top	Schizophrenia	No
CB-03-01	AR: not_top	Alzheimer Disease	No
CB1 ANTAGONISTS	CNR1: not_top	Schizophrenia	No
CB1 ANTAGONISTS	CNR1: not_top	Multiple Sclerosis	No
CB1 ANTAGONISTS	CNR1: not_top	Parkinson Disease	No
CB-1267	VDR: not_top	Schizophrenia	No
CB-1267	VDR: not_top	Multiple Sclerosis	No
CB-1267	VDR: not_top	Alzheimer Disease	No
CB-1267	VDR: not_top	Parkinson Disease	No
CB1954	NQO2: not_top	Schizophrenia	No
CB1954	NQO2: not_top	Parkinson Disease	No
CBD CANNABIS DERIVATIVE	CNR1: not_top	Schizophrenia	Clinical active
CBD CANNABIS DERIVATIVE	CNR1: not_top	Parkinson Disease	No
CBD CANNABIS DERIVATIVE	CNR1: not_top	Multiple Sclerosis	No
CBX-129801	AHSG: not_top	Alzheimer Disease	No
CC-1088	PDE4D: not_top	Schizophrenia	No
CC-8490	ESR1: not_top; NFKB1: not_top; NFKB2: not_top	Multiple Sclerosis	No
CC-8490	ESR1: not_top; NFKB1: not_top	Parkinson Disease	No
CC-8490	ESR1: not_top	Schizophrenia	No
CC-8490	ESR1: not_top	Alzheimer Disease	No
CCR5 MAB	CCR5: not_top	Schizophrenia	No
CCR5 MAB	CCR5: not_top	Parkinson Disease	No
CCR5 MAB	CCR5: not_top	Alzheimer Disease	No
CCR5 MAB	CCR5: not_top	Multiple Sclerosis	No
CCR5 RECEPTOR INHIBITORS	CCR5: not_top	Schizophrenia	No
CCR5 RECEPTOR INHIBITORS	CCR5: not_top	Alzheimer Disease	No
CCR5 RECEPTOR INHIBITORS	CCR5: not_top	Multiple Sclerosis	No
CCR5 RECEPTOR INHIBITORS	CCR5: not_top	Parkinson Disease	No
CCX915	CCR2: not_top	Multiple Sclerosis	Clinical active
CCX915	CCR2: top	Alzheimer Disease	No
CCX915	CCR2: not_top	Parkinson Disease	No
CD-581	ALOX5: not_top	Multiple Sclerosis	No
CD-581	ALOX5: not_top	Alzheimer Disease	No
CDP323	ITGA4: not_top	Multiple Sclerosis	Clinical active
CDP-484	IL1B: top	Schizophrenia	No
CDP-484	IL1B: top	Alzheimer Disease	No
CDP-484	IL1B: not_top	Multiple Sclerosis	No
CDP-484	IL1B: not_top	Parkinson Disease	No
CDP840	PDE4D: not_top	Schizophrenia	No
CDP-845	MMP2: not_top; MMP9: not_top	Multiple Sclerosis	No
CDP-845	MMP9: not_top	Schizophrenia	No
CDP-860	PDGFRA: not_top	Schizophrenia	No
CDT-FENOFIBRATE	PPARA: not_top	Schizophrenia	No
CDT-FENOFIBRATE	PPARA: not_top	Multiple Sclerosis	No
CDT-FENOFIBRATE	PPARA: not_top	Alzheimer Disease	No
CDX-110	EGFR: not_top	Schizophrenia	No
CEDIRANIB	PDGFRA: not_top; PDGFRB: not_top	Schizophrenia	No
CEE-03-320	DRD1: not_top	Schizophrenia	No
CEE-03-320	DRD1: not_top	Parkinson Disease	No
CEFAZOLIN	PON1: not_top	Schizophrenia	No
CEFAZOLIN	PON1: not_top	Multiple Sclerosis	No
CEFAZOLIN	PON1: not_top	Parkinson Disease	No
CEFAZOLIN	PON1: not_top	Alzheimer Disease	No
CEFDINIR	MPO: not_top	Multiple Sclerosis	No
CEFDINIR	MPO: not_top	Alzheimer Disease	No
CEFOTAXIME	ALB: not_top	Alzheimer Disease	No
CEFOTAXIME	SLC15A1: not_top	Schizophrenia	No
CEFTRIAXONE	SLC15A1: not_top	Schizophrenia	No
CELASTROL	IL1B: top; TNF: not_top	Schizophrenia	No
CELASTROL	IL1B: top; TNF: top	Alzheimer Disease	No
CELASTROL	IL1B: not_top; TNF: not_top	Multiple Sclerosis	No
CELASTROL	IL1B: not_top; TNF: not_top	Parkinson Disease	No
CELECOXIB	CACNB2: not_top; CASP3: not_top; CYP2D6: not_top; PPARG: not_top; PTGS2: not_top	Alzheimer Disease	Clinical active
CELECOXIB	CACNA1A: not_top; CACNA1C: not_top; CACNA1F: not_top; CYP2D6: not_top; CYP3A4: not_top; IGFBP3: not_top; MMP9: not_top; PPARG: not_top; PTGS1: not_top; PTGS2: not_top	Schizophrenia	No
CELECOXIB	CACNA1A: not_top; CACNA2D3: not_top; CASP9: not_top; CYP2D6: not_top; MMP9: not_top; PPARG: not_top; PTGS2: not_top	Multiple Sclerosis	No
CELECOXIB	CASP3: not_top; CASP9: not_top; CYP2D6: not_top; KCNQ4: not_top; PTGS2: not_top; VEGFA: not_top	Parkinson Disease	No
CELIPROLOL	ABCB1: not_top; ADRB1: not_top; ADRB2: not_top	Alzheimer Disease	No
CELIPROLOL	ABCB1: not_top; ADRB2: not_top	Multiple Sclerosis	No
CELIPROLOL	ABCB1: not_top	Schizophrenia	No
CELIPROLOL	ABCB1: not_top	Parkinson Disease	No
CEMADOTIN HYDROCHLORIDE	TUBB: not_top	Alzheimer Disease	No
CENICRIVIROC	CCR5: not_top	Alzheimer Disease	Clinical active
CENICRIVIROC	CCR5: not_top	Schizophrenia	No
CENICRIVIROC	CCR5: not_top	Multiple Sclerosis	No
CENICRIVIROC	CCR5: not_top	Parkinson Disease	No
CEP-2563	PDGFRA: not_top	Schizophrenia	No
CEP-4186	VDR: not_top	Schizophrenia	No
CEP-4186	VDR: not_top	Alzheimer Disease	No
CEP-4186	VDR: not_top	Multiple Sclerosis	No
CEP-4186	VDR: not_top	Parkinson Disease	No
CEP-427	NGFR: not_top	Alzheimer Disease	Clinical active
CEP-427	NGFR: not_top	Schizophrenia	No
CEP-751	RET: not_top	Schizophrenia	No
CEP-751	RET: not_top	Parkinson Disease	No
CEP-9722	PARP1: not_top	Parkinson Disease	No
CEP-9722	PARP1: not_top	Alzheimer Disease	No
CER-001	APOA1: not_top	Alzheimer Disease	No
CER-002	PPARD: not_top	Schizophrenia	No
CER-002	PPARD: not_top	Alzheimer Disease	No
CERC-301	GRIN2B: top	Schizophrenia	No
CERC-301	GRIN2B: not_top	Alzheimer Disease	No
CERC-301	GRIN2B: not_top	Parkinson Disease	No
CERE-110	NGF: not_top	Alzheimer Disease	Clinical active
CERE-110	NGF: not_top	Multiple Sclerosis	No
CERITINIB	ALK: not_top	Schizophrenia	No
CERITINIB	ALK: not_top	Multiple Sclerosis	No
CERIVASTATIN	CYP3A4: not_top; CYP3A5: not_top	Schizophrenia	No
CERIVASTATIN	HMGCR: not_top	Alzheimer Disease	No
CERONAPRIL	ACE: top	Alzheimer Disease	No
CERONAPRIL	ACE: not_top	Schizophrenia	No
CERONAPRIL	ACE: not_top	Parkinson Disease	No
CERONAPRIL	ACE: not_top	Multiple Sclerosis	No
CERTOLIZUMAB	TNF: top	Alzheimer Disease	No
CERTOLIZUMAB	TNF: not_top	Schizophrenia	No
CERTOLIZUMAB	TNF: not_top	Parkinson Disease	No
CERTOLIZUMAB	TNF: not_top	Multiple Sclerosis	No
CERTOLIZUMAB PEGOL	TNF: top	Alzheimer Disease	No
CERTOLIZUMAB PEGOL	TNF: not_top	Schizophrenia	No
CERTOLIZUMAB PEGOL	TNF: not_top	Parkinson Disease	No
CERTOLIZUMAB PEGOL	TNF: not_top	Multiple Sclerosis	No
CERULENIN	FAS: not_top	Multiple Sclerosis	No
CERULENIN	FAS: not_top	Alzheimer Disease	No
CERULETIDE	CCKAR: top; CCKBR: not_top	Schizophrenia	No
CERULETIDE	CCKAR: not_top; CCKBR: not_top	Parkinson Disease	No
CETI-1	CETP: not_top	Alzheimer Disease	No
CETIRIZINE	HRH1: not_top	Schizophrenia	No
CETUGEX	EGFR: not_top	Schizophrenia	No
CETUXIMAB	EGF: not_top; EGFR: not_top; PTEN: not_top	Schizophrenia	No
CETUXIMAB	C1S: not_top; FCGR2A: not_top; FCGR3A: not_top; FCGR3B: not_top	Multiple Sclerosis	No
CETUXIMAB	C1R: not_top; PTEN: not_top	Alzheimer Disease	No
CFG920	CYP17A1: not_top	Alzheimer Disease	No
CG0070	CSF2RA: not_top	Schizophrenia	No
CGM097	TP53: not_top	Schizophrenia	No
CGM097	TP53: not_top	Multiple Sclerosis	No
CGM097	TP53: not_top	Alzheimer Disease	No
CGP-28014	COMT: top	Schizophrenia	No
CGP-28014	COMT: not_top	Parkinson Disease	No
CGP-28014	COMT: not_top	Multiple Sclerosis	No
CGP-28014	COMT: not_top	Alzheimer Disease	No
CGP-52411	EGFR: not_top	Schizophrenia	No
CGP-53716	PDGFRA: not_top	Schizophrenia	No
CGRP	CALCA: not_top	Schizophrenia	No
CGRP	CALCA: not_top	Parkinson Disease	No
CGS-30440	ACE: top; MME: not_top	Alzheimer Disease	No
CGS-30440	ACE: not_top	Schizophrenia	No
CGS-30440	ACE: not_top	Multiple Sclerosis	No
CGS-30440	ACE: not_top	Parkinson Disease	No
CGX-1160	NTSR1: not_top	Schizophrenia	No
CH-3697	PDE4D: not_top	Schizophrenia	No
CH5132799	PIK3CB: not_top; PIK3CD: not_top; PIK3CG: not_top	Schizophrenia	No
CH5132799	PIK3CD: not_top	Parkinson Disease	No
CH-5132799	PIK3CG: not_top	Schizophrenia	No
CH5424802	ALK: not_top	Schizophrenia	No
CH5424802	ALK: not_top	Multiple Sclerosis	No
CHF 4227	ESR1: not_top; ESR2: not_top	Schizophrenia	No
CHF 4227	ESR1: not_top; ESR2: not_top	Parkinson Disease	No
CHF 4227	ESR1: not_top; ESR2: not_top	Alzheimer Disease	No
CHF 4227	ESR1: not_top	Multiple Sclerosis	No
CHF-1512	DDC: not_top	Parkinson Disease	Clinical active
CHF-1512	DDC: not_top	Schizophrenia	No
CHF-4227	ESR1: not_top	Schizophrenia	No
CHF-4227	ESR1: not_top	Parkinson Disease	No
CHF-4227	ESR1: not_top	Multiple Sclerosis	No
CHF-4227	ESR1: not_top	Alzheimer Disease	No
CHF-5074	PSEN1: not_top	Alzheimer Disease	Clinical active
CHF-5074	PSEN1: not_top	Schizophrenia	No
CHI LOB 7/4	CD40: top	Multiple Sclerosis	No
CHI LOB 7/4	CD40: not_top	Alzheimer Disease	No
CHIDAMIDE	HDAC10: not_top; HDAC3: not_top	Schizophrenia	No
CHLORAMBUCIL	ABCB1: not_top	Schizophrenia	No
CHLORAMBUCIL	ABCB1: not_top	Alzheimer Disease	No
CHLORAMBUCIL	ABCB1: not_top	Parkinson Disease	No
CHLORAMBUCIL	ABCB1: not_top	Multiple Sclerosis	No
CHLORAMPHENICOL	CYP2C19: not_top	Alzheimer Disease	No
CHLORAMPHENICOL	CYP2C19: not_top	Parkinson Disease	No
CHLORCYCLIZINE	HRH1: not_top	Schizophrenia	No
CHLORDIAZEPOXIDE	GABRA1: not_top; GABRA2: not_top; GABRA5: not_top; GABRA6: not_top; GABRB2: top; GABRE: not_top; GABRG2: not_top; GABRP: not_top	Schizophrenia	No
CHLORDIAZEPOXIDE	GABRA3: not_top	Multiple Sclerosis	No
CHLORMEZANONE	TSPO: not_top	Schizophrenia	No
CHLOROPYRAMINE	HRH1: not_top	Schizophrenia	No
CHLOROQUINE	TNF: top	Alzheimer Disease	No
CHLOROQUINE	TLR9: not_top; TNF: not_top	Multiple Sclerosis	No
CHLOROQUINE	TNF: not_top	Schizophrenia	No
CHLOROQUINE	TNF: not_top	Parkinson Disease	No
CHLOROTHIAZIDE	KCNMA1: not_top	Alzheimer Disease	No
CHLOROTRIANISENE	ESR1: not_top	Schizophrenia	No
CHLOROTRIANISENE	ESR1: not_top	Multiple Sclerosis	No
CHLOROTRIANISENE	ESR1: not_top	Alzheimer Disease	No
CHLOROTRIANISENE	ESR1: not_top	Parkinson Disease	No
CHLORPHENAMINE	HRH1: not_top; SLC6A2: not_top; SLC6A3: not_top; SLC6A4: not_top	Schizophrenia	No
CHLORPHENAMINE	SLC6A3: not_top; SLC6A4: not_top	Alzheimer Disease	No
CHLORPHENAMINE	SLC6A3: not_top; SLC6A4: not_top	Parkinson Disease	No
CHLORPHENIRAMINE	CYP2D6: not_top; CYP3A4: not_top; CYP3A5: not_top; HRH1: not_top; KCNH2: not_top; SLC6A2: not_top; SLC6A3: not_top; SLC6A4: not_top	Schizophrenia	No
CHLORPHENIRAMINE	CYP2D6: not_top; KCNH2: not_top	Multiple Sclerosis	No
CHLORPHENIRAMINE	CYP2D6: not_top; SLC6A3: not_top; SLC6A4: not_top	Parkinson Disease	No
CHLORPHENIRAMINE	CYP2D6: not_top; SLC6A3: not_top; SLC6A4: not_top	Alzheimer Disease	No
CHLORPROMAZINE	ABCB1: not_top; ADRA1A: not_top; CALM1: not_top; CHRM1: not_top; CYP1A2: not_top; CYP2D6: not_top; DRD1: not_top; DRD2: top; DRD3: not_top; DRD4: top; DRD5: not_top; HRH1: not_top; HTR1A: not_top; HTR2A: top; HTR2C: not_top; HTR6: not_top; HTR7: not_top; KCNH2: not_top	Schizophrenia	Approved
CHLORPROMAZINE	ABCB1: not_top; ADRA1A: not_top; ADRA2A: not_top; CHRM1: not_top; CYP2D6: not_top; DRD3: not_top; DRD4: not_top; HTR2A: not_top; HTR2C: not_top; HTR6: not_top	Alzheimer Disease	No
CHLORPROMAZINE	ABCB1: not_top; CYP1A2: not_top; CYP2D6: not_top; DRD1: not_top; DRD2: not_top; DRD3: not_top; DRD4: not_top; DRD5: not_top; HTR2A: not_top; HTR6: not_top	Parkinson Disease	No
CHLORPROMAZINE	ABCB1: not_top; CYP2D6: not_top; KCNH2: not_top	Multiple Sclerosis	No
CHLORPROPAMIDE	ABCC8: not_top	Alzheimer Disease	No
CHLORPROTHIXENE	CHRM1: not_top; CHRM5: not_top; DRD1: not_top; DRD2: top; DRD3: not_top; HRH1: not_top; HTR2A: top; HTR2C: not_top	Schizophrenia	Approved
CHLORPROTHIXENE	DRD1: not_top; DRD2: not_top; DRD3: not_top; HTR2A: not_top	Parkinson Disease	No
CHLORPROTHIXENE	CHRM1: not_top; DRD3: not_top; HTR2A: not_top; HTR2C: not_top	Alzheimer Disease	No
CHLORZOXAZONE	KCNMA1: not_top	Alzheimer Disease	No
CHLORZOXAZONE	KCNN4: not_top	Multiple Sclerosis	No
CHOLECALCIFEROL	VDR: not_top	Multiple Sclerosis	Approved
CHOLECALCIFEROL	VDR: not_top	Schizophrenia	No
CHOLECALCIFEROL	VDR: not_top	Alzheimer Disease	No
CHOLECALCIFEROL	VDR: not_top	Parkinson Disease	No
CHOLIC ACID	ADH1C: not_top; MT-CO2: not_top; MT-CO3: not_top	Parkinson Disease	No
CHOLIC ACID	MT-CO2: not_top; MT-CO3: not_top	Multiple Sclerosis	No
CHOLIC ACID	MT-CO2: not_top; MT-CO3: not_top; PLA2G1B: not_top	Alzheimer Disease	No
CHOLIC ACID	MT-CO3: not_top; PLA2G1B: not_top	Schizophrenia	No
CHOLINE MAGNESIUM TRISALICYLATE	PTGS1: not_top; PTGS2: not_top	Schizophrenia	No
CHOLINE MAGNESIUM TRISALICYLATE	PTGS2: not_top	Alzheimer Disease	No
CHOLINE MAGNESIUM TRISALICYLATE	PTGS2: not_top	Multiple Sclerosis	No
CHOLINE MAGNESIUM TRISALICYLATE	PTGS2: not_top	Parkinson Disease	No
CHONDROITIN SULFATE	BDNF: not_top; CCL2: not_top; GDNF: not_top	Schizophrenia	No
CHONDROITIN SULFATE	BDNF: not_top; CCL2: not_top; GDNF: not_top; VEGFA: not_top	Parkinson Disease	No
CHONDROITIN SULFATE	BDNF: not_top; CCL2: not_top	Alzheimer Disease	No
CHONDROITIN SULFATE	BDNF: not_top; CCL2: not_top	Multiple Sclerosis	No
CHORIOGONADOTROPIN ALFA	FSHR: not_top	Parkinson Disease	No
CHORIOGONADOTROPIN ALFA	LHCGR: not_top	Alzheimer Disease	No
CHORIONIC GONADOTROPIN (HUMAN)	LHCGR: not_top	Alzheimer Disease	No
CHR-3996	HDAC3: not_top	Schizophrenia	No
CHU	IL6ST: not_top	Multiple Sclerosis	No
CHU	PIK3CG: not_top	Schizophrenia	No
CI-1002	ACHE: not_top	Alzheimer Disease	Clinical active
CI-1018	PDE4D: not_top	Schizophrenia	No
CI-1033	AKT1: top; EGFR: not_top; ERBB2: not_top; ERBB4: not_top	Schizophrenia	No
CI-1033	AKT1: not_top	Parkinson Disease	No
CI-1041	GRIN2A: not_top; GRIN2B: top	Schizophrenia	No
CI-1041	GRIN2B: not_top	Parkinson Disease	No
CI-1041	GRIN2B: not_top	Alzheimer Disease	No
CI-986	ALOX5: not_top	Alzheimer Disease	No
CI-986	ALOX5: not_top	Multiple Sclerosis	No
CICLESONIDE	NR3C1: not_top	Schizophrenia	No
CICLESONIDE	NR3C1: not_top	Multiple Sclerosis	No
CIGB-128	IFNG: not_top	Alzheimer Disease	No
CIGB-128	IFNG: not_top	Multiple Sclerosis	No
CIGB-128	IFNG: not_top	Parkinson Disease	No
CILANSETRON	HTR3A: not_top; HTR3B: not_top	Schizophrenia	No
CILAZAPRIL	ACE: top	Alzheimer Disease	No
CILAZAPRIL	ACE: not_top	Schizophrenia	No
CILAZAPRIL	ACE: not_top	Multiple Sclerosis	No
CILAZAPRIL	ACE: not_top	Parkinson Disease	No
CILENGITIDE	ITGB3: not_top	Parkinson Disease	No
CILENGITIDE	ITGB3: not_top	Multiple Sclerosis	No
CILOMILAST	PDE4B: top; PDE4D: not_top	Schizophrenia	No
CILOMILAST	PDE4B: not_top	Multiple Sclerosis	No
CILOSTAZOL	CYP3A4: not_top; CYP3A5: not_top	Schizophrenia	No
CILOSTAZOL	PDE3B: not_top	Alzheimer Disease	No
CIMETIDINE	ABCB1: not_top; CYP2C19: not_top; HRH2: not_top	Parkinson Disease	No
CIMETIDINE	ABCB1: not_top; CYP2C19: not_top	Alzheimer Disease	No
CIMETIDINE	ABCB1: not_top; HRH2: not_top; KCNH2: not_top	Schizophrenia	No
CIMETIDINE	ABCB1: not_top; KCNH2: not_top	Multiple Sclerosis	No
CIMICOXIB	PTGS1: not_top; PTGS2: not_top	Schizophrenia	Clinical active
CIMICOXIB	PTGS2: not_top	Alzheimer Disease	No
CIMICOXIB	PTGS2: not_top	Parkinson Disease	No
CIMICOXIB	PTGS2: not_top	Multiple Sclerosis	No
CINCHOCAINE	CALM1: not_top	Schizophrenia	No
CINITAPRIDE	HTR1A: not_top; HTR2A: top; HTR4: not_top	Schizophrenia	No
CINITAPRIDE	HTR2A: not_top	Alzheimer Disease	No
CINITAPRIDE	HTR2A: not_top	Parkinson Disease	No
CINNARIZINE	CACNA1C: not_top; CACNA1F: not_top; CHRM1: not_top; CHRM5: not_top; DRD1: not_top; DRD2: top; DRD5: not_top; HRH1: not_top	Schizophrenia	No
CINNARIZINE	DRD1: not_top; DRD2: not_top; DRD5: not_top	Parkinson Disease	No
CINNARIZINE	CHRM1: not_top	Alzheimer Disease	No
CINOLAZEPAM	GABRA1: not_top; GABRA2: not_top; GABRA5: not_top; GABRB2: top; GABRE: not_top; GABRG2: not_top; GABRP: not_top	Schizophrenia	No
CINOLAZEPAM	GABRA3: not_top	Multiple Sclerosis	No
CINRYZE	C1S: not_top	Multiple Sclerosis	No
CINTREDEKIN BESUDOTOX	IL13: not_top; IL4R: not_top	Multiple Sclerosis	No
CINTREDEKIN BESUDOTOX	IL4R: not_top	Schizophrenia	No
CIPATINIB	EGFR: not_top	Schizophrenia	No
CIPEMASTAT	MMP1: not_top; MMP2: not_top; MMP3: not_top; MMP9: not_top	Multiple Sclerosis	No
CIPEMASTAT	MMP1: not_top; MMP3: not_top	Alzheimer Disease	No
CIPEMASTAT	MMP1: not_top; MMP3: not_top	Parkinson Disease	No
CIPEMASTAT	MMP3: not_top; MMP9: not_top	Schizophrenia	No
CIPROFIBRATE	PPARA: not_top	Schizophrenia	No
CIPROFIBRATE	PPARA: not_top	Alzheimer Disease	No
CIPROFIBRATE	PPARA: not_top	Multiple Sclerosis	No
CIPROFLOXACIN	KCNH2: not_top	Schizophrenia	No
CIPROFLOXACIN	KCNH2: not_top	Multiple Sclerosis	No
CIPROKIREN	REN: not_top	Alzheimer Disease	No
CISAPRIDE	CYP3A4: not_top; CYP3A5: not_top; HTR2A: top; HTR3A: not_top; HTR4: not_top; KCNH2: not_top	Schizophrenia	No
CISAPRIDE	HTR2A: not_top	Parkinson Disease	No
CISAPRIDE	HTR2A: not_top	Alzheimer Disease	No
CISAPRIDE	KCNH2: not_top	Multiple Sclerosis	No
CISPLATIN	A2M: not_top; BCL2: not_top; COMT: not_top; ESR1: not_top; GSTM4: not_top; LRP2: not_top; MTHFR: top; NQO1: not_top; TF: top	Alzheimer Disease	No
CISPLATIN	ARVCF: not_top; COMT: top; ESR1: not_top; MTHFR: top; NQO1: not_top; TF: not_top	Schizophrenia	No
CISPLATIN	A2M: not_top; BCL2: not_top; COMT: not_top; ESR1: not_top; MTHFR: not_top; NQO1: not_top; TF: not_top	Parkinson Disease	No
CISPLATIN	A2M: not_top; BCL2: not_top; COMT: not_top; ESR1: not_top; MTHFR: not_top	Multiple Sclerosis	No
CITALOPRAM	ABCB1: not_top; ADRA1A: not_top; CHRM1: not_top; CYP2C19: not_top; CYP2D6: not_top; GSK3B: not_top; HTR2A: not_top; HTR2C: not_top; SERPINE1: not_top; SLC6A4: not_top	Alzheimer Disease	Approved
CITALOPRAM	ABCB1: not_top; ADRA1A: not_top; CHRM1: not_top; CYP2D6: not_top; CYP3A4: not_top; FKBP5: not_top; GRIA3: not_top; GRIK2: not_top; GRIK4: not_top; GSK3B: not_top; HRH1: not_top; HTR2A: top; HTR2C: not_top; SLC6A2: not_top; SLC6A4: not_top	Schizophrenia	No
CITALOPRAM	ABCB1: not_top; CREB1: not_top; CYP2C19: not_top; CYP2D6: not_top; GSK3B: not_top; HTR2A: not_top; SLC6A4: not_top	Parkinson Disease	No
CITALOPRAM	ABCB1: not_top; CYP2D6: not_top; SERPINE1: not_top	Multiple Sclerosis	No
CIXUTUMUMAB	IGF1R: not_top	Schizophrenia	No
CJ-13610	ALOX5: not_top	Multiple Sclerosis	No
CJ-13610	ALOX5: not_top	Alzheimer Disease	No
CJC-1131	GLP1R: not_top	Alzheimer Disease	No
CKD-516	TUBB: not_top	Alzheimer Disease	No
CL-314698	ADRB3: not_top	Alzheimer Disease	No
CLARITHROMYCIN	ABCB1: not_top; CYP3A4: not_top; CYP3A5: not_top; KCNH2: not_top	Schizophrenia	No
CLARITHROMYCIN	ABCB1: not_top; KCNH2: not_top	Multiple Sclerosis	No
CLARITHROMYCIN	ABCB1: not_top	Alzheimer Disease	No
CLARITHROMYCIN	ABCB1: not_top	Parkinson Disease	No
CLARITIN/SINGULAIR	HRH1: not_top	Schizophrenia	No
CLAVULANATE	HLA-DQB1: not_top	Parkinson Disease	No
CLEMASTINE	HRH1: not_top	Schizophrenia	No
CLENBUTEROL	ADRB1: not_top; ADRB2: not_top; ADRB3: not_top; NGF: not_top; TNF: top	Alzheimer Disease	No
CLENBUTEROL	ADRB2: not_top; NGF: not_top; TNF: not_top	Multiple Sclerosis	No
CLENBUTEROL	TNF: not_top	Schizophrenia	No
CLENBUTEROL	TNF: not_top	Parkinson Disease	No
CLEVIDIPINE	CACNA1C: not_top; CACNA1F: not_top	Schizophrenia	No
CLEVIDIPINE	CACNG1: not_top	Multiple Sclerosis	No
CL-IB-MECA	ADORA2A: not_top; ADORA2B: not_top	Alzheimer Disease	No
CL-IB-MECA	ADORA2A: not_top	Schizophrenia	No
CL-IB-MECA	ADORA2A: not_top	Parkinson Disease	No
CLIDINIUM	CHRM1: not_top	Schizophrenia	No
CLIDINIUM	CHRM1: not_top	Alzheimer Disease	No
CLOBAZAM	GABRA1: not_top; GABRA2: not_top; GABRA5: not_top; GABRA6: not_top; GABRB2: top; GABRE: not_top; GABRG2: not_top; GABRP: not_top	Schizophrenia	No
CLOBAZAM	CYP2C19: not_top	Parkinson Disease	No
CLOBAZAM	CYP2C19: not_top	Alzheimer Disease	No
CLOBAZAM	GABRA3: not_top	Multiple Sclerosis	No
CLOBETASOL PROPIONATE	NR3C1: not_top	Schizophrenia	No
CLOBETASOL PROPIONATE	NR3C1: not_top	Multiple Sclerosis	No
CLOCORTOLONE	NR3C1: not_top; PLA2G1B: not_top	Schizophrenia	No
CLOCORTOLONE	NR3C1: not_top	Multiple Sclerosis	No
CLOCORTOLONE	PLA2G1B: not_top	Alzheimer Disease	No
CLODRONATE	IL1B: top; VDR: not_top	Schizophrenia	No
CLODRONATE	IL1B: top; VDR: not_top	Alzheimer Disease	No
CLODRONATE	IL1B: not_top; VDR: not_top	Parkinson Disease	No
CLODRONATE	IL1B: not_top; VDR: not_top	Multiple Sclerosis	No
CLOFAZIMINE	ABCB1: not_top	Schizophrenia	No
CLOFAZIMINE	ABCB1: not_top	Multiple Sclerosis	No
CLOFAZIMINE	ABCB1: not_top	Parkinson Disease	No
CLOFAZIMINE	ABCB1: not_top	Alzheimer Disease	No
CLOFIBRATE	LPL: not_top; PPARA: not_top	Alzheimer Disease	No
CLOFIBRATE	PPARA: not_top	Schizophrenia	No
CLOFIBRATE	PPARA: not_top	Multiple Sclerosis	No
CLOMETHIAZOLE	GABRA1: not_top	Schizophrenia	No
CLOMIFENE	ESR1: not_top	Schizophrenia	No
CLOMIFENE	ESR1: not_top	Multiple Sclerosis	No
CLOMIFENE	ESR1: not_top	Parkinson Disease	No
CLOMIFENE	ESR1: not_top	Alzheimer Disease	No
CLOMIPHENE	ESR1: not_top	Schizophrenia	No
CLOMIPHENE	ESR1: not_top	Alzheimer Disease	No
CLOMIPHENE	ESR1: not_top	Multiple Sclerosis	No
CLOMIPHENE	ESR1: not_top	Parkinson Disease	No
CLOMIPRAMINE	ABCB1: not_top; CYP2D6: not_top; FKBP5: not_top; GSTP1: not_top; HTR1B: not_top; HTR2A: top; HTR2C: not_top; SLC6A2: not_top; SLC6A3: not_top; SLC6A4: not_top	Schizophrenia	No
CLOMIPRAMINE	ABCB1: not_top; CYP2C19: not_top; CYP2D6: not_top; GSTP1: not_top; HTR2A: not_top; HTR2C: not_top; SLC6A3: not_top; SLC6A4: not_top	Alzheimer Disease	No
CLOMIPRAMINE	ABCB1: not_top; CYP2C19: not_top; CYP2D6: not_top; GSTP1: not_top; HTR2A: not_top; SLC6A3: not_top; SLC6A4: not_top	Parkinson Disease	No
CLOMIPRAMINE	ABCB1: not_top; CYP2D6: not_top; GSTP1: not_top	Multiple Sclerosis	No
CLONAZEPAM	GABRA1: not_top; GABRA2: not_top; GABRA5: not_top; GABRA6: not_top; GABRB2: top; GABRE: not_top; GABRG2: not_top; GABRP: not_top; TSPO: not_top	Schizophrenia	No
CLONAZEPAM	GABRA3: not_top	Multiple Sclerosis	No
CLONIDINE	ADRA1A: not_top; ADRA2A: not_top	Alzheimer Disease	No
CLONIDINE	ADRA1A: not_top	Schizophrenia	No
CLOPIDOGREL	CYP1A2: not_top	Schizophrenia	No
CLOPIDOGREL	CYP1A2: not_top	Parkinson Disease	No
CLORAZEPATE	GABRA1: not_top; GABRA2: not_top; GABRA5: not_top; GABRA6: not_top; GABRB2: top; GABRE: not_top; GABRG2: not_top; GABRP: not_top; TSPO: not_top	Schizophrenia	No
CLORAZEPATE	GABRA3: not_top	Multiple Sclerosis	No
CLORGYLINE	MAOA: not_top	Parkinson Disease	Approved
CLORGYLINE	MAOA: not_top	Schizophrenia	No
CLORGYLINE	MAOA: not_top	Alzheimer Disease	No
CLOTRIMAZOLE	ABCB1: not_top; CYP3A4: not_top	Schizophrenia	No
CLOTRIMAZOLE	ABCB1: not_top; KCNN4: not_top	Multiple Sclerosis	No
CLOTRIMAZOLE	ABCB1: not_top	Alzheimer Disease	No
CLOTRIMAZOLE	ABCB1: not_top	Parkinson Disease	No
CLOZAPINE	ABCB1: not_top; ADRA1A: not_top; CHRM1: not_top; CHRM5: not_top; CYP2D6: not_top; DRD1: not_top; DRD2: top; DRD3: not_top; DRD4: top; DRD5: not_top; DTNBP1: top; FAAH: not_top; GSTP1: not_top; HRH1: not_top; HTR1A: not_top; HTR1B: not_top; HTR1D: not_top; HTR2A: top; HTR2C: not_top; HTR3A: not_top; HTR5A: not_top; HTR6: not_top; HTR7: not_top; SLC1A1: not_top	Schizophrenia	Approved
CLOZAPINE	ABCB1: not_top; ANKK1: not_top; CYP2C19: not_top; CYP2D6: not_top; DRD1: not_top; DRD2: not_top; DRD3: not_top; DRD4: not_top; DRD5: not_top; GSTP1: not_top; HTR2A: not_top; HTR6: not_top	Parkinson Disease	Clinical active
CLOZAPINE	ABCB1: not_top; ADRA1A: not_top; ADRA2A: not_top; CHRM1: not_top; CYP2C19: not_top; CYP2D6: not_top; DRD3: not_top; DRD4: not_top; GSTP1: not_top; HTR2A: not_top; HTR2C: not_top; HTR6: not_top	Alzheimer Disease	No
CLOZAPINE	ABCB1: not_top; CYP2D6: not_top; GSTP1: not_top	Multiple Sclerosis	No
CLR-3001	DRD2: top; SLC6A4: not_top	Schizophrenia	No
CLR-3001	DRD2: not_top; SLC6A4: not_top	Parkinson Disease	No
CLR-3001	SLC6A4: not_top	Alzheimer Disease	No
CLX-0900	INSR: not_top	Alzheimer Disease	No
CLX-0921	PPARG: not_top	Schizophrenia	No
CLX-0921	PPARG: not_top	Alzheimer Disease	No
CLX-0921	PPARG: not_top	Multiple Sclerosis	No
CM-2236	ADRA1A: not_top; HTR1A: not_top	Schizophrenia	No
CM-2236	ADRA1A: not_top	Alzheimer Disease	No
CMI-392	ALOX5: not_top	Multiple Sclerosis	No
CMI-392	ALOX5: not_top	Alzheimer Disease	No
CNF1010	HSP90AA1: not_top	Schizophrenia	No
CNF1010	HSP90AA1: not_top	Parkinson Disease	No
CNS-5161	GRIN1: not_top; GRIN2B: top; GRIN2C: not_top; GRIN2D: not_top; GRIN3A: not_top	Schizophrenia	No
CNS-5161	GRIN1: not_top; GRIN2B: not_top	Parkinson Disease	No
CNS-5161	GRIN2B: not_top; GRIN3A: not_top; GRIN3B: not_top	Alzheimer Disease	No
CNTO 1275	IL12B: not_top	Multiple Sclerosis	Clinical active
CNTO 1275	IL12B: not_top	Schizophrenia	No
CNTO-3649	GLP1R: not_top	Alzheimer Disease	No
CNTO-5825	IL13: not_top	Multiple Sclerosis	No
CO-1686	EGFR: not_top	Schizophrenia	No
COAGULATION FACTOR IX	LRP1: not_top	Alzheimer Disease	No
COAGULATION FACTOR IX	LRP1: not_top	Parkinson Disease	No
COAGULATION FACTOR IX	LRP1: not_top	Multiple Sclerosis	No
COAGULATION FACTOR IX (RECOMBINANT)	LRP1: not_top	Multiple Sclerosis	No
COAGULATION FACTOR IX (RECOMBINANT)	LRP1: not_top	Parkinson Disease	No
COAGULATION FACTOR IX (RECOMBINANT)	LRP1: not_top	Alzheimer Disease	No
COAGULATION FACTOR IX HUMAN	LRP1: not_top	Multiple Sclerosis	No
COAGULATION FACTOR IX HUMAN	LRP1: not_top	Alzheimer Disease	No
COAGULATION FACTOR IX HUMAN	LRP1: not_top	Parkinson Disease	No
COCAINE	CHRM1: not_top; CYP3A4: not_top; CYP3A5: not_top; DRD1: not_top; DRD3: not_top; HTR3A: not_top; SLC6A2: not_top; SLC6A3: not_top; SLC6A4: not_top	Schizophrenia	No
COCAINE	CHRM1: not_top; DRD3: not_top; SLC6A3: not_top; SLC6A4: not_top	Alzheimer Disease	No
COCAINE	DRD1: not_top; DRD3: not_top; SLC6A3: not_top; SLC6A4: not_top	Parkinson Disease	No
COCCIDIOIDES IMMITIS SPHERULE	HLA-A: not_top; HLA-B: not_top	Parkinson Disease	No
COENZYME A	CIT: not_top; DBI: not_top	Schizophrenia	No
COENZYME A	ACAT2: not_top; HMGCR: not_top	Alzheimer Disease	No
COL-3	MMP2: not_top; MMP9: not_top	Multiple Sclerosis	No
COL-3	MMP9: not_top	Schizophrenia	No
COLCHICINE	ABCB1: not_top; TUBB: not_top	Alzheimer Disease	No
COLCHICINE	ABCB1: not_top	Schizophrenia	No
COLCHICINE	ABCB1: not_top	Multiple Sclerosis	No
COLCHICINE	ABCB1: not_top	Parkinson Disease	No
COLLAGENASE	MMP1: not_top	Multiple Sclerosis	No
COLLAGENASE	MMP1: not_top	Alzheimer Disease	No
COLLAGENASE	MMP1: not_top	Parkinson Disease	No
CONESTAT ALFA	C1R: not_top; PLAT: not_top	Alzheimer Disease	No
CONESTAT ALFA	C1S: not_top; PLAT: not_top	Multiple Sclerosis	No
CONIVAPTAN	AVPR1A: not_top	Alzheimer Disease	No
CONJUGATED ESTROGENS	ESR1: not_top; ESR2: not_top; VDR: not_top	Schizophrenia	No
CONJUGATED ESTROGENS	ESR1: not_top; ESR2: not_top; VDR: not_top	Parkinson Disease	No
CONJUGATED ESTROGENS	ESR1: not_top; ESR2: not_top; VDR: not_top	Alzheimer Disease	No
CONJUGATED ESTROGENS	ESR1: not_top; VDR: not_top	Multiple Sclerosis	No
CONNEXYN	ADRA2A: not_top	Alzheimer Disease	No
CONTUSUGENE LADENOVEC	TP53: not_top	Schizophrenia	No
CONTUSUGENE LADENOVEC	TP53: not_top	Alzheimer Disease	No
CONTUSUGENE LADENOVEC	TP53: not_top	Multiple Sclerosis	No
COPANLISIB	PIK3CD: not_top	Schizophrenia	No
COPANLISIB	PIK3CD: not_top	Parkinson Disease	No
COR-1	ADRB1: not_top	Alzheimer Disease	No
CORIFOLLITROPIN ALFA	FSHR: not_top	Parkinson Disease	No
CORTICOSTEROIDS	ABCB1: not_top; CRHR1: not_top; FCER2: not_top	Parkinson Disease	No
CORTICOSTEROIDS	ABCB1: not_top; FKBP5: not_top	Schizophrenia	No
CORTICOSTEROIDS	ABCB1: not_top	Multiple Sclerosis	No
CORTICOSTEROIDS	ABCB1: not_top	Alzheimer Disease	No
CORTICOTROPIN	CRH: not_top; MC2R: not_top	Alzheimer Disease	No
CORTICOTROPIN-RELEASING FACTOR	CRHR1: not_top	Parkinson Disease	No
CORTISOL	NR3C1: not_top; NR3C2: not_top	Schizophrenia	No
CORTISOL	NR3C1: not_top	Multiple Sclerosis	No
CORTISONE ACETATE	NR3C1: not_top	Schizophrenia	No
CORTISONE ACETATE	NR3C1: not_top	Multiple Sclerosis	No
COSYNTROPIN	MC2R: not_top	Alzheimer Disease	No
COUMATE	CYP19A1: not_top	Parkinson Disease	No
COUMATE	CYP19A1: not_top	Alzheimer Disease	No
CP-101,606	GRIN2B: top	Schizophrenia	No
CP-101,606	GRIN2B: not_top	Parkinson Disease	No
CP-101,606	GRIN2B: not_top	Alzheimer Disease	No
CP-122288	HTR1B: not_top; HTR1D: not_top	Schizophrenia	No
CP-316,311	CRHR1: not_top	Parkinson Disease	No
CP-601927	CHRNB2: top	Alzheimer Disease	No
CP-601927	CHRNB2: not_top	Schizophrenia	No
CP-66948	HRH2: not_top	Schizophrenia	No
CP-66948	HRH2: not_top	Parkinson Disease	No
CP-675206	CTLA4: not_top	Schizophrenia	No
CP-724714	ERBB2: not_top	Schizophrenia	No
CP-800569	CETP: not_top	Alzheimer Disease	No
CP-80794	REN: not_top	Alzheimer Disease	No
CP-83101	HMGCR: not_top	Alzheimer Disease	No
CP-903397	DRD2: top	Schizophrenia	Clinical active
CP-903397	DRD2: not_top	Parkinson Disease	No
CP-945598	CNR1: not_top	Schizophrenia	No
CP-945598	CNR1: not_top	Parkinson Disease	No
CP-945598	CNR1: not_top	Multiple Sclerosis	No
C-PEPTIDE	AHSG: not_top	Alzheimer Disease	No
CPG 52364	TLR7: not_top; TLR8: not_top; TLR9: not_top	Multiple Sclerosis	No
CPG-10101	TLR9: not_top	Multiple Sclerosis	No
CPHPC	APH1B: not_top; PSEN1: not_top	Alzheimer Disease	No
CPHPC	PSEN1: not_top	Schizophrenia	No
CPP -15	ABAT: not_top	Schizophrenia	No
CPP-115	ABAT: not_top	Schizophrenia	No
CPX	ADORA2A: not_top; ADORA2B: not_top	Alzheimer Disease	No
CPX	ADORA2A: not_top	Schizophrenia	No
CPX	ADORA2A: not_top	Parkinson Disease	No
CQA 206-291	DRD2: not_top	Parkinson Disease	Clinical active
CQA 206-291	DRD2: top	Schizophrenia	No
CR-002	SERPINA1: not_top	Multiple Sclerosis	No
CR-2093	CCKBR: not_top	Schizophrenia	No
CR-2093	CCKBR: not_top	Parkinson Disease	No
CR-3124	HTR3A: not_top	Schizophrenia	No
CR-3465	PDE4D: not_top	Schizophrenia	No
[truncated: 6,177 more rows]

## Sheet: Table S3
Table S3. Clinically active ratio of agents targeting disease genes from different databases
Database	Agent number	Clinically active agents' numbera	Clinically active ratio
Clinvar	53128	8778	0.165224
OMIM	67648	10154	0.150101
HGMD	96747	13627	0.140852
Orphanet	37219	5071	0.136248
GWASdb	32796	3453	0.105287
INTREPID	95892	6790	0.0708088
GAD	803439	46209	0.057514
DisGeNET	1468641	60811	0.0414063
aderived from TTD (http://bidd.nus.edu.sg/group/cjttd/), DrugBank (http://www.drugbank.ca/) and ClinicalTrials (http://clinicaltrials.gov/)

## Sheet: Table S4
Table S4. Clinically active/approval ratio of agents targeting disease genes with different druggability scores
Score of disease genes	Agent number	Clinically active agents' numbera	Clinically active ratio	Clinically approved agents' numbera	Clinically approval ratio
1-5	1516775	55707	0.0367273	17102	0.0112752
6-10	93455	9851	0.105409	3337	0.035707
11-15	13496	1582	0.11722	492	0.0364552
16-20	15347	2306	0.150257	744	0.0484785
21-25	25779	4778	0.185345	1849	0.071725
26-30	19286	3520	0.182516	1252	0.0649176
31+	3246	785	0.241836	285	0.0878004
aderived from TTD (http://bidd.nus.edu.sg/group/cjttd/), DrugBank (http://www.drugbank.ca/) and ClinicalTrials (http://clinicaltrials.gov/)

## Sheet: Table S5
Table S5. Performance for drug-activity prediction models
Model	AUC	ACC	Precision	Recall	Specificity	MCC	HammingLoss	RankingLoss	OneError	Coverage	AveragePrecision	AUPR
3-fold MLKNN	0.809±0.0010	0.981±0.0011	0.6604±0.0010	0.7036±0.0010	0.998±0.0010	0.2588±0.0013	0.0179±0.0006	0.1312±0.0012	0.5553±0.0017	205.8565±13.53	0.399±0.0019	0.2491±0.0009
5-fold MLKNN	0.8113±0.0010	0.9815±0.0010	0.6701±0.0011	0.7148±0.0008	0.99±0.0010	0.2595±0.0021	0.0187±0.0009	0.132±0.0010	0.5562±0.0016	207.3645±17.57	0.3994±0.0016	0.2492±0.0007
10-fold MLKNN	0.8026±0.0012	0.977±0.0010	0.6682±0.0011	0.6977±0.0008	0.9991±0.0004	0.2498±0.0027	0.0183±0.0010	0.131±0.0011	0.5549±0.0018	205.7548±15.36	0.3979±0.0012	0.2485±0.0016

## Sheet: Table S6
Table S6. Clinically active/approval ratio of predicted drug activities with machine-learning models
Diseasea	Agent number	Clinically active agents' numberb	Clinically active ratio	Clinically approved agents' numberb	Clinically approval ratio
Aids Dementia Complex	113	85	0.752212	2	0.0176991
Anaphylaxis	183	111	0.606557	32	0.174863
Angioedema	190	118	0.621053	33	0.173684
Asthma	254	185	0.728346	51	0.200787
Ataxia Telangiectasia	157	127	0.808917	54	0.343949
Bronchiolitis Obliterans	145	80	0.551724	10	0.0689655
Bronchitis, Chronic	144	80	0.555556	10	0.0694444
Carcinoma, Non-Small-Cell Lung	102	45	0.441176	5	0.0490196
Dementia	131	87	0.664122	15	0.114504
Dermatitis, Atopic	197	120	0.609137	35	0.177665
Diabetes Complications	187	144	0.770053	30	0.160428
Diabetes Mellitus, Type 1	233	160	0.686695	27	0.11588
Diabetes Mellitus, Type 2	198	156	0.787879	30	0.151515
Diabetic Retinopathy	187	143	0.764706	30	0.160428
Eosinophilic Esophagitis	205	139	0.678049	40	0.195122
Food Hypersensitivity	183	111	0.606557	32	0.174863
Hamartoma Syndrome, Multiple	582	384	0.659794	38	0.0652921
Huntington Disease	107	81	0.757009	4	0.0373832
Hypersensitivity	200	139	0.695	45	0.225
Hypertension	137	116	0.846715	48	0.350365
Leukemia	809	550	0.679852	70	0.0865266
Lymphoma	899	602	0.669633	86	0.0956618
Neoplasms	801	549	0.685393	70	0.0873908
Pre-Eclampsia	137	116	0.846715	48	0.350365
Psychotic Disorders	104	82	0.788462	34	0.326923
Pulmonary Disease, Chronic Obstructive	141	80	0.567376	10	0.070922
Pulmonary Emphysema	141	79	0.560284	10	0.070922
Respiratory Tract Diseases	126	72	0.571429	11	0.0873016
Rhinitis, Allergic, Perennial	226	121	0.535398	38	0.168142
Rhinitis, Allergic, Seasonal	206	145	0.703883	48	0.23301
Sarcoma	697	456	0.654232	52	0.0746055
Schizophrenia	113	91	0.80531	37	0.327434
Small Cell Lung Carcinoma	102	45	0.441176	5	0.0490196
Telangiectasis	139	119	0.856115	49	0.352518
Urticaria	190	118	0.621053	33	0.173684
Vascular Diseases	139	120	0.863309	49	0.352518
aonly diseases with more than 100 agents were considered
bderived from TTD (http://bidd.nus.edu.sg/group/cjttd/), DrugBank (http://www.drugbank.ca/) and ClinicalTrials (http://clinicaltrials.gov/)

## Sheet: Table S7
Table S7. The IC50 values of 19 predited anti-leukemia agents
Agent	Relative IC50 (µM)	Cytotoxicity (K562)
Amuvatinib	0.972	YES
Aspirin	>1000	NO
Brivanib	12.27	YES
Crenolanib	1.157	YES
Gossypol acetic acid	8.393	NO
Masitinib	0.397	YES
Motesanib	19.5	YES
Niraparib	4.519	YES
RGB-286638	0.011	NO
Saracatinib	0.106	YES
Tandutinib	3.036	YES
Trametinib	<0.03	NO
Veliparib	111.2	YES
Vemurafenib	18.48	YES

## Sheet: Table S8
Table S8. Basic information of eight disease-associated gene databases
Database	Disease-associated gene numbera	Website	Access time
Genetic Association Database (GAD)	10463	https://geneticassociationdb.nih.gov/	01-Sep-2014
Online Mendelian Inheritance in Man (OMIM)	3598	http://omim.org/	26-Dec-2015
Clinvar	2614	http://www.ncbi.nlm.nih.gov/clinvar/	25-Dec-2015
Orphanet	2725	http://www.orpha.net/consor/cgi-bin/index.php	17-May-2015
DisGeNET	15723	http://www.disgenet.org/web/DisGeNET/menu/rdf	13-Fab-2017
INtegrated TaRget gEne PredItion (INTREPID)b	6638	\	8-Jun-2016
GWASdbc	5079	http://jjwanglab.org/gwasdb	29-Jun-2015
Human Gene Mutation Database (HGMD)d	3024	http://www.hgmd.cf.ac.uk/ac/index.php	10-Jan-2010 (professional version )
astandardized using MetaMap.
bfrom Chen, J., & Tian, W. Explaining the disease phenotype of intergenic SNP through predicted long range regulation. Nucleic Acids Res. 44, 8641–8654 (2016).
cfrom Nelson, M.R. et al. The support of human genetic evidence for approved drug indications. Nat. Genet. 47, 856–860 (2015).
dfrom Wang, X., et al. Three-dimensional reconstruction of protein networks provides insight into human genetic disease. Nat. Biotechnol. 30, 159–164 (2011).
